# Supplementary material for: Expression profile of long non-coding RNA in inner Mongolian cashmere goat with putative roles in hair follicles development
Source: Front Vet Sci. 2022 Sep 2;9:995604. doi: 10.3389/fvets.2022.995604 (PMC9478897; doi:10.3389/fvets.2022.995604)
Supplement: Supplementary Table 1 — lncRNA-mRNA regulatory network. [file Table_1.XLS]

## Sheet: lncRNA-mRNA
lncRNA	miRNA
MSTRG.17888.1	PPP4R4
MSTRG.4287.2	PPP1R12A
MSTRG.12355.1	PKIA
MSTRG.18268.5	PDZRN3
MSTRG.18744.1	PHACTR1
MSTRG.12551.2	ASAP1
MSTRG.18746.1	PHACTR1
MSTRG.12508.4	ZHX2
MSTRG.22490.1	NHS
MSTRG.1897.2	STK39
MSTRG.1539.3	PARD3B
MSTRG.10876.1	FAM155A
MSTRG.10882.1	FAM155A
MSTRG.10952.1	GPC6
MSTRG.18268.4	PDZRN3
MSTRG.17000.2	SLIT3
MSTRG.13340.2	MAML2
MSTRG.2533.1	GLIS1
MSTRG.17466.1	IGF1R
MSTRG.6292.11	SSBP2
MSTRG.18075.3	RBMS3
MSTRG.2534.1	GLIS1
MSTRG.8381.5	BACH2
MSTRG.10956.1	GPC6
MSTRG.2532.1	GLIS1
MSTRG.1539.2	PARD3B
MSTRG.19898.1	TMEM114
MSTRG.12129.1	RALYL
MSTRG.9880.2	LONRF2
MSTRG.17804.1	LRFN5
MSTRG.17804.1	LRFN5
MSTRG.10954.1	GPC6
MSTRG.5854.1	TECRL
MSTRG.8241.1	SLC35F1
MSTRG.17507.1	AGBL1
MSTRG.17509.1	AGBL1
MSTRG.1315.1	ZNF362
MSTRG.8240.2	SLC35F1
MSTRG.17808.1	LRFN5
MSTRG.20890.1	ZNF385D
MSTRG.22950.1	VMA21
MSTRG.14611.1	INPP4B
MSTRG.5140.1	GALNT8
MSTRG.5467.7	LEF1
MSTRG.11068.1	SHISA2
MSTRG.7793.1	EBF2
MSTRG.13061.1	LMO1
MSTRG.17503.1	AGBL1
MSTRG.22690.1	HS6ST2
MSTRG.20181.2	WBSCR17
MSTRG.5573.1	GRID2
MSTRG.10421.1	KCNK3
MSTRG.6187.1	EFNA5
MSTRG.6187.1	EFNA5
MSTRG.17328.1	MARCH11
MSTRG.10961.1	GPC6
MSTRG.12135.1	RALYL
MSTRG.4977.2	SOX5
MSTRG.12132.1	RALYL
MSTRG.23297.1	MED15
MSTRG.3819.2	FKBP9
MSTRG.15225.6	KRTDAP
MSTRG.15225.6	DMKN
MSTRG.15225.6	KRTDAP
MSTRG.15225.6	DMKN
MSTRG.1987.1	PDE11A
MSTRG.18745.1	PHACTR1
MSTRG.5574.1	GRID2
MSTRG.1056.1	SATB1
MSTRG.10881.1	FAM155A
MSTRG.20273.1	COL26A1
MSTRG.11809.1	BMP7
MSTRG.8152.1	TPBG
MSTRG.1100.1	PAX7
MSTRG.21683.1	DLG2
MSTRG.5585.1	GRID2
MSTRG.15225.1	KRTDAP
MSTRG.15225.1	DMKN
MSTRG.15225.1	KRTDAP
MSTRG.15225.1	DMKN
MSTRG.897.1	LCA5L
MSTRG.897.1	SH3BGR
MSTRG.4213.1	LGR5
MSTRG.9971.1	DYSF
MSTRG.22398.1	SRPX
MSTRG.22642.4	CDR1
MSTRG.22136.5	IGF2
MSTRG.10793.2	C11H9orf142
MSTRG.10793.2	CLIC3
MSTRG.17263.1	EGFLAM
MSTRG.6769.1	MEGF10
MSTRG.4974.1	SOX5
MSTRG.18152.1	MYRIP
MSTRG.13246.2	CADM1
MSTRG.12136.1	RALYL
MSTRG.12457.1	CHD7
MSTRG.4135.1	PPP1R9A
MSTRG.18246.1	GRM7
MSTRG.9902.3	TMEM182
MSTRG.1478.1	ERBB4
MSTRG.9970.1	DYSF
MSTRG.3546.5	PTN
MSTRG.22423.1	DMD
MSTRG.11368.3	GATA3
MSTRG.12455.1	CHD7
MSTRG.5926.1	SHROOM3
MSTRG.11990.1	JPH2
MSTRG.8199.1	NKAIN2
MSTRG.15778.2	PEG3
MSTRG.3666.1	CPED1
MSTRG.8473.1	EYA4
MSTRG.5567.1	GRID2
MSTRG.1859.1	KCNH7
MSTRG.9009.1	SYNE2
MSTRG.7239.1	WNT3A
MSTRG.6767.1	MEGF10
MSTRG.21671.1	DLG2
MSTRG.1974.4	MTX2
MSTRG.8197.1	NKAIN2
MSTRG.9284.1	FRMD6
MSTRG.21679.1	DLG2
MSTRG.14261.1	TRPV4
MSTRG.34.1	TIAM1
MSTRG.22426.1	DMD
MSTRG.12296.1	OXR1
MSTRG.8480.1	EYA4
MSTRG.18748.1	PHACTR1
MSTRG.8191.1	NKAIN2
MSTRG.4399.1	RARG
MSTRG.4399.1	CSAD
MSTRG.4399.1	RARG
MSTRG.152.1	EPHA3
MSTRG.17137.1	PDE4D
MSTRG.8470.1	EYA4
MSTRG.12085.1	TSHZ2
MSTRG.18388.1	ARHGEF3
MSTRG.12693.1	RIMS1
MSTRG.8192.1	NKAIN2
MSTRG.15591.1	JOSD2
MSTRG.5578.1	GRID2
MSTRG.5693.1	ARAP2
MSTRG.4228.1	KCNC2
MSTRG.8472.1	EYA4
MSTRG.14094.1	PKP1
MSTRG.15914.1	RNF43
MSTRG.5468.2	LEF1
MSTRG.12258.1	GRHL2
MSTRG.12695.1	RIMS1
MSTRG.5583.1	GRID2
MSTRG.5178.1	WNT5B
MSTRG.4230.1	KCNC2
MSTRG.17495.1	SLCO3A1
MSTRG.151.1	EPHA3
MSTRG.18298.1	FRMD4B
MSTRG.483.1	DGKG
MSTRG.10594.1	LHX2
MSTRG.12401.1	EYA1
MSTRG.19432.2	DSG2
MSTRG.19432.2	DSG3
MSTRG.14463.1	TMEM132C
MSTRG.12259.1	GRHL2
MSTRG.1856.1	KCNH7
MSTRG.1649.1	INHBB
MSTRG.20452.1	PRKAR1B
MSTRG.3545.1	PTN
MSTRG.10951.1	GPC6
MSTRG.4151.1	CALCR
MSTRG.2994.1	CASQ2
MSTRG.3297.1	IGSF9
MSTRG.1484.1	ERBB4
MSTRG.8381.2	BACH2
MSTRG.5177.1	WNT5B
MSTRG.5572.1	GRID2
MSTRG.18786.1	RBM24
MSTRG.18786.1	CAP2
MSTRG.18786.1	RBM24
MSTRG.12402.1	EYA1
MSTRG.17131.1	PDE4D
MSTRG.21616.1	FAT3
MSTRG.17207.1	HCN1
MSTRG.5690.1	ARAP2
MSTRG.14924.1	NKD1
MSTRG.12260.1	GRHL2
MSTRG.4134.1	PPP1R9A
MSTRG.1764.1	LYPD6B
MSTRG.872.1	TMEM108
MSTRG.19288.1	FAM83B
MSTRG.20918.1	THRB
MSTRG.3605.5	MEST
MSTRG.3605.5	COPG2
MSTRG.22691.1	HS6ST2
MSTRG.22691.1	HS6ST2
MSTRG.7497.1	FREM1
MSTRG.20913.1	THRB
MSTRG.1863.1	KCNH7
MSTRG.9068.1	PELI2
MSTRG.19484.1	CABLES1
MSTRG.15011.1	CX3CL1
MSTRG.11784.3	EDN3
MSTRG.10821.3	NSMF
MSTRG.10821.3	EXD3
MSTRG.4207.1	COBL
MSTRG.18747.1	PHACTR1
MSTRG.12696.1	RIMS1
MSTRG.18387.1	ARHGEF3
MSTRG.14262.1	TRPV4
MSTRG.4565.1	KIF21A
MSTRG.4552.1	PDZRN4
MSTRG.3140.1	RORC
MSTRG.3140.1	THEM5
MSTRG.5856.1	EPHA5
MSTRG.8326.1	SOBP
MSTRG.22707.1	ATP1B4
MSTRG.21363.1	MCU
MSTRG.18722.1	TFAP2A
MSTRG.3546.4	PTN
MSTRG.10988.1	SCEL
MSTRG.1861.1	KCNH7
MSTRG.12700.1	RIMS1
MSTRG.8469.1	EYA4
MSTRG.7354.1	MSRA
MSTRG.18151.1	MYRIP
MSTRG.10989.1	SCEL
MSTRG.4694.1	GLI1
MSTRG.4694.1	R3HDM2
MSTRG.17209.1	HCN1
MSTRG.2620.1	ROR1
MSTRG.10145.1	EML6
MSTRG.14227.1	TTC28
MSTRG.1705.1	NCKAP5
MSTRG.14693.1	DCHS2
MSTRG.19281.1	MLIP
MSTRG.19081.4	MIR133B
MSTRG.13995.1	PTPN14
MSTRG.14616.1	INPP4B
MSTRG.807.1	SPSB4
MSTRG.10146.1	EML6
MSTRG.21617.1	FAT3
MSTRG.8204.1	TRDN
MSTRG.8204.1	TRDN
MSTRG.5692.1	ARAP2
MSTRG.3760.1	OSBPL3
MSTRG.12263.1	NCALD
MSTRG.22525.1	FRMPD4
MSTRG.14460.1	TMEM132C
MSTRG.12398.1	MSC
MSTRG.3057.1	HFE2
MSTRG.17491.1	SLCO3A1
MSTRG.9015.1	RHOJ
MSTRG.1031.6	COLQ
MSTRG.972.1	PCBP3
MSTRG.17800.1	LRFN5
MSTRG.17800.1	LRFN5
MSTRG.19282.1	MLIP
MSTRG.5853.2	TECRL
MSTRG.1762.1	LYPD6B
MSTRG.3547.1	PTN
MSTRG.4285.1	PAWR
MSTRG.2055.1	TTN
MSTRG.12697.1	RIMS1
MSTRG.11988.1	JPH2
MSTRG.8325.3	SOBP
MSTRG.12071.1	FAM65C
MSTRG.2224.1	SH3BP4
MSTRG.5686.1	PCDH7
MSTRG.15795.1	PEG3
MSTRG.15795.1	PEG3
MSTRG.7277.1	OBSCN
MSTRG.8075.1	FBXW2
MSTRG.8075.1	MEGF9
MSTRG.17490.1	SLCO3A1
MSTRG.17490.1	SLCO3A1
MSTRG.14465.1	TMEM132C
MSTRG.8208.1	TRDN
MSTRG.127.2	ROBO1
MSTRG.3209.2	SHC1
MSTRG.3209.2	ADAM15
MSTRG.3209.2	EFNA4
MSTRG.3209.2	ZBTB7B
MSTRG.3209.2	SHC1
MSTRG.20919.1	THRB
MSTRG.8644.1	TIAM2
MSTRG.3748.1	ADAM22
MSTRG.21626.1	NOX4
MSTRG.8210.1	TRDN
MSTRG.21669.1	DLG2
MSTRG.18320.1	MAGI1
MSTRG.14090.1	CACNA1S
MSTRG.8188.1	NKAIN2
MSTRG.9705.1	HOMER1
MSTRG.16542.1	KRT14
MSTRG.1053.1	SATB1
MSTRG.8071.1	ASTN2
MSTRG.22390.1	XK
MSTRG.1916.5	MYO3B
MSTRG.8187.1	NKAIN2
MSTRG.11919.1	EPB41L1
MSTRG.2619.1	ROR1
MSTRG.4235.1	KCNC2
MSTRG.20810.1	PCGF5
MSTRG.10696.1	PRRX2
MSTRG.10696.1	PTGES
MSTRG.1633.1	GYPC
MSTRG.4627.1	MSRB3
MSTRG.16999.1	SLIT3
MSTRG.17141.1	PDE4D
MSTRG.18752.1	PHACTR1
MSTRG.21809.1	BARX2
MSTRG.7872.1	C8H9orf3
MSTRG.6877.1	SEMA6B
MSTRG.14694.1	DCHS2
MSTRG.7529.1	PTPRD
MSTRG.12459.1	TOX
MSTRG.12137.1	RALYL
MSTRG.6763.1	MARCH3
MSTRG.19900.1	RBFOX1
MSTRG.17004.1	SLIT3
MSTRG.7532.1	PTPRD
MSTRG.22486.1	NHS
MSTRG.3833.3	EEPD1
MSTRG.8207.1	TRDN
MSTRG.168.3	RCAN1
MSTRG.17139.1	PDE4D
MSTRG.3483.1	TPK1
MSTRG.21808.1	BARX2
MSTRG.7563.1	GLIS3
MSTRG.4652.1	PPM1H
MSTRG.1485.1	ERBB4
MSTRG.2622.1	ROR1
MSTRG.21625.3	NOX4
MSTRG.13627.1	KIF26B
MSTRG.2885.1	VAV3
MSTRG.18749.1	PHACTR1
MSTRG.2056.1	TTN
MSTRG.12261.1	GRHL2
MSTRG.12261.1	NCALD
MSTRG.3127.1	TUFT1
MSTRG.20915.1	THRB
MSTRG.21091.1	MFHAS1
MSTRG.8070.1	ASTN2
MSTRG.21561.1	DISC1
MSTRG.6154.1	CAMK4
MSTRG.18034.1	EGFR
MSTRG.21364.1	MCU
MSTRG.14356.1	CUX2
MSTRG.17134.1	PDE4D
MSTRG.1790.1	FMNL2
MSTRG.6762.1	MARCH3
MSTRG.13480.1	KCNT2
MSTRG.5857.1	EPHA5
MSTRG.5293.1	MPPED1
MSTRG.16673.1	MYL4
MSTRG.11945.2	BLCAP
MSTRG.13102.1	DKK3
MSTRG.20586.1	ATRNL1
MSTRG.5587.1	GRID2
MSTRG.1028.1	COL6A6
MSTRG.484.1	DGKG
MSTRG.8211.1	TRDN
MSTRG.17135.1	PDE4D
MSTRG.8468.1	EYA4
MSTRG.16315.1	MYH8
MSTRG.21524.1	EDARADD
MSTRG.3665.1	CPED1
MSTRG.11052.1	XPO4
MSTRG.11052.1	EEF1AKMT1
MSTRG.11052.1	XPO4
MSTRG.19285.1	MLIP
MSTRG.13005.1	STIM1
MSTRG.20589.1	ATRNL1
MSTRG.7525.1	PTPRD
MSTRG.11919.2	EPB41L1
MSTRG.11305.1	PLCB4
MSTRG.22405.1	TMEM47
MSTRG.7150.1	TMEM38A
MSTRG.19482.1	CABLES1
MSTRG.20539.1	HTRA1
MSTRG.1488.1	ERBB4
MSTRG.19284.1	MLIP
MSTRG.13479.1	KCNT2
MSTRG.8006.1	EPB41L4B
MSTRG.5761.1	YIPF7
MSTRG.1699.1	NCKAP5
MSTRG.10871.1	MYO16
MSTRG.14091.1	CACNA1S
MSTRG.14939.1	ZNF423
MSTRG.11302.1	PLCB4
MSTRG.8005.1	EPB41L4B
MSTRG.582.1	NCEH1
MSTRG.3605.11	MEST
MSTRG.3605.11	COPG2
MSTRG.2364.1	FOXO6
MSTRG.19483.1	CABLES1
MSTRG.2687.3	ST6GALNAC3
MSTRG.17466.4	IGF1R
MSTRG.19405.1	DTNA
MSTRG.17941.1	BEGAIN
MSTRG.5582.1	GRID2
MSTRG.8479.1	EYA4
MSTRG.6187.2	EFNA5
MSTRG.6187.2	EFNA5
MSTRG.19404.1	DTNA
MSTRG.9704.1	HOMER1
MSTRG.8450.1	EPB41L2
MSTRG.11412.1	CREM
MSTRG.6069.1	SORCS2
MSTRG.4978.1	SOX5
MSTRG.19999.1	TMEM159
MSTRG.22696.1	STK26
MSTRG.3881.1	FOXP2
MSTRG.21525.1	EDARADD
MSTRG.9129.1	FAM227B
MSTRG.975.1	PCBP3
MSTRG.12255.1	GRHL2
MSTRG.5468.3	LEF1
MSTRG.28.1	HUNK
MSTRG.2684.1	ST6GALNAC3
MSTRG.1701.1	NCKAP5
MSTRG.18753.1	PHACTR1
MSTRG.17136.1	PDE4D
MSTRG.8544.1	PHACTR2
MSTRG.2475.1	TRABD2B
MSTRG.7276.1	OBSCN
MSTRG.7276.1	OBSCN
MSTRG.11439.1	NEBL
MSTRG.150.1	EPHA3
MSTRG.11063.6	TNFRSF19
MSTRG.2687.2	ST6GALNAC3
MSTRG.1700.1	NCKAP5
MSTRG.6723.1	PRR16
MSTRG.17295.1	NPR3
MSTRG.19409.1	DTNA
MSTRG.19280.1	MLIP
MSTRG.18602.1	SLC6A1
MSTRG.6415.2	IL17B
MSTRG.1697.1	NCKAP5
MSTRG.17147.1	PDE4D
