# Supplementary material for: Expression profile of long non-coding RNA in inner Mongolian cashmere goat with putative roles in hair follicles development
Source: Front Vet Sci. 2022 Sep 2;9:995604. doi: 10.3389/fvets.2022.995604 (PMC9478897; doi:10.3389/fvets.2022.995604)
Supplement: Supplementary Table 2 — lncRNA-miRNA-mRNA regulatory network. [file Table_2.XLS]

## Sheet: lncRNA-miRNA
	lncRNA	miRNA
	MSTRG.10484.1	chi-miR-30e-5p
	MSTRG.10594.1	chi-miR-30e-5p
	MSTRG.11489.1	chi-miR-30e-5p
	MSTRG.14570.1	chi-miR-30e-5p
	MSTRG.15799.1	chi-miR-30e-5p
	MSTRG.22390.1	chi-miR-30e-5p
	MSTRG.22528.1	chi-miR-30e-5p
	MSTRG.22783.5	chi-miR-30e-5p
	MSTRG.5005.1	chi-miR-30e-5p
	MSTRG.8381.5	chi-miR-30e-5p
	MSTRG.7872.1	chi-miR-30e-5p
	MSTRG.12457.1	chi-miR-30e-5p
	MSTRG.6187.1	chi-miR-30e-5p
	MSTRG.10145.1	chi-miR-30e-5p
	MSTRG.8480.1	chi-miR-30e-5p
	MSTRG.3881.1	chi-miR-30e-5p
	MSTRG.17207.1	chi-miR-30e-5p
	MSTRG.2179.3	chi-miR-30e-5p
	MSTRG.22591.13	chi-miR-30e-5p
	MSTRG.21091.1	chi-miR-30e-5p
	MSTRG.19281.1	chi-miR-30e-5p
	MSTRG.18152.1	chi-miR-30e-5p
	MSTRG.17147.1	chi-miR-30e-5p
	MSTRG.7532.1	chi-miR-30e-5p
	MSTRG.1056.1	chi-miR-30e-5p
	MSTRG.20918.1	chi-miR-30e-5p
	MSTRG.12459.1	chi-miR-30e-5p
	MSTRG.11489.1	chi-miR-27b-3p
	MSTRG.18294.1	chi-miR-27b-3p
	MSTRG.1888.1	chi-miR-27b-3p
	MSTRG.21189.2	chi-miR-27b-3p
	MSTRG.22390.1	chi-miR-27b-3p
	MSTRG.22527.1	chi-miR-27b-3p
	MSTRG.22528.1	chi-miR-27b-3p
	MSTRG.22722.4	chi-miR-27b-3p
	MSTRG.22722.5	chi-miR-27b-3p
	MSTRG.22820.1	chi-miR-27b-3p
	MSTRG.2309.1	chi-miR-27b-3p
	MSTRG.23352.1	chi-miR-27b-3p
	MSTRG.4049.1	chi-miR-27b-3p
	MSTRG.5140.1	chi-miR-27b-3p
	MSTRG.5650.1	chi-miR-27b-3p
	MSTRG.5652.1	chi-miR-27b-3p
	MSTRG.7507.1	chi-miR-27b-3p
	MSTRG.7518.1	chi-miR-27b-3p
	MSTRG.9327.1	chi-miR-27b-3p
	MSTRG.3748.1	chi-miR-27b-3p
	MSTRG.8381.2	chi-miR-27b-3p
	MSTRG.8381.5	chi-miR-27b-3p
	MSTRG.11945.2	chi-miR-27b-3p
	MSTRG.13246.2	chi-miR-27b-3p
	MSTRG.12457.1	chi-miR-27b-3p
	MSTRG.3666.1	chi-miR-27b-3p
	MSTRG.22426.1	chi-miR-27b-3p
	MSTRG.22429.1	chi-miR-27b-3p
	MSTRG.19409.1	chi-miR-27b-3p
	MSTRG.3834.1	chi-miR-27b-3p
	MSTRG.6187.1	chi-miR-27b-3p
	MSTRG.6187.2	chi-miR-27b-3p
	MSTRG.1478.1	chi-miR-27b-3p
	MSTRG.10876.1	chi-miR-27b-3p
	MSTRG.21617.1	chi-miR-27b-3p
	MSTRG.10956.1	chi-miR-27b-3p
	MSTRG.4228.1	chi-miR-27b-3p
	MSTRG.1859.1	chi-miR-27b-3p
	MSTRG.13061.1	chi-miR-27b-3p
	MSTRG.10600.4	chi-miR-27b-3p
	MSTRG.17804.1	chi-miR-27b-3p
	MSTRG.21091.1	chi-miR-27b-3p
	MSTRG.10871.1	chi-miR-27b-3p
	MSTRG.582.1	chi-miR-27b-3p
	MSTRG.1700.1	chi-miR-27b-3p
	MSTRG.1705.1	chi-miR-27b-3p
	MSTRG.8199.1	chi-miR-27b-3p
	MSTRG.1539.2	chi-miR-27b-3p
	MSTRG.17147.1	chi-miR-27b-3p
	MSTRG.18268.4	chi-miR-27b-3p
	MSTRG.18744.1	chi-miR-27b-3p
	MSTRG.8544.1	chi-miR-27b-3p
	MSTRG.4287.2	chi-miR-27b-3p
	MSTRG.4134.1	chi-miR-27b-3p
	MSTRG.3545.1	chi-miR-27b-3p
	MSTRG.7532.1	chi-miR-27b-3p
	MSTRG.12129.1	chi-miR-27b-3p
	MSTRG.18075.3	chi-miR-27b-3p
	MSTRG.9015.1	chi-miR-27b-3p
	MSTRG.12695.1	chi-miR-27b-3p
	MSTRG.12696.1	chi-miR-27b-3p
	MSTRG.2620.1	chi-miR-27b-3p
	MSTRG.8240.2	chi-miR-27b-3p
	MSTRG.17490.1	chi-miR-27b-3p
	MSTRG.4974.1	chi-miR-27b-3p
	MSTRG.4977.2	chi-miR-27b-3p
	MSTRG.20919.1	chi-miR-27b-3p
	MSTRG.12085.1	chi-miR-27b-3p
	MSTRG.14227.1	chi-miR-27b-3p
	MSTRG.3127.1	chi-miR-27b-3p
	MSTRG.14230.2	chi-miR-1185-3p
	MSTRG.18058.1	chi-miR-1185-3p
	MSTRG.18256.1	chi-miR-1185-3p
	MSTRG.18260.1	chi-miR-1185-3p
	MSTRG.18262.1	chi-miR-1185-3p
	MSTRG.18294.1	chi-miR-1185-3p
	MSTRG.19999.1	chi-miR-1185-3p
	MSTRG.4049.1	chi-miR-1185-3p
	MSTRG.5005.1	chi-miR-1185-3p
	MSTRG.7507.2	chi-miR-1185-3p
	MSTRG.7507.3	chi-miR-1185-3p
	MSTRG.21808.1	chi-miR-1185-3p
	MSTRG.9970.1	chi-miR-1185-3p
	MSTRG.10145.1	chi-miR-1185-3p
	MSTRG.1478.1	chi-miR-1185-3p
	MSTRG.22525.1	chi-miR-1185-3p
	MSTRG.10954.1	chi-miR-1185-3p
	MSTRG.4228.1	chi-miR-1185-3p
	MSTRG.5467.7	chi-miR-1185-3p
	MSTRG.5468.2	chi-miR-1185-3p
	MSTRG.5468.3	chi-miR-1185-3p
	MSTRG.18803.2	chi-miR-1185-3p
	MSTRG.4246.1	chi-miR-1185-3p
	MSTRG.1762.1	chi-miR-1185-3p
	MSTRG.1697.1	chi-miR-1185-3p
	MSTRG.1700.1	chi-miR-1185-3p
	MSTRG.22490.1	chi-miR-1185-3p
	MSTRG.8197.1	chi-miR-1185-3p
	MSTRG.1539.3	chi-miR-1185-3p
	MSTRG.972.1	chi-miR-1185-3p
	MSTRG.18268.4	chi-miR-1185-3p
	MSTRG.18268.5	chi-miR-1185-3p
	MSTRG.6723.1	chi-miR-1185-3p
	MSTRG.7532.1	chi-miR-1185-3p
	MSTRG.2622.1	chi-miR-1185-3p
	MSTRG.8326.1	chi-miR-1185-3p
	MSTRG.4977.2	chi-miR-1185-3p
	MSTRG.22398.1	chi-miR-1185-3p
	MSTRG.8204.1	chi-miR-1185-3p
	MSTRG.2103.1	chi-miR-1185-3p
	MSTRG.1053.1	chi-miR-193b-5p
	MSTRG.11489.1	chi-miR-193b-5p
	MSTRG.1163.2	chi-miR-193b-5p
	MSTRG.18256.1	chi-miR-193b-5p
	MSTRG.21055.1	chi-miR-193b-5p
	MSTRG.21186.1	chi-miR-193b-5p
	MSTRG.21189.2	chi-miR-193b-5p
	MSTRG.21775.1	chi-miR-193b-5p
	MSTRG.22362.1	chi-miR-193b-5p
	MSTRG.22783.5	chi-miR-193b-5p
	MSTRG.22820.1	chi-miR-193b-5p
	MSTRG.22856.1	chi-miR-193b-5p
	MSTRG.23229.2	chi-miR-193b-5p
	MSTRG.23926.1	chi-miR-193b-5p
	MSTRG.23955.1	chi-miR-193b-5p
	MSTRG.23962.1	chi-miR-193b-5p
	MSTRG.2579.1	chi-miR-193b-5p
	MSTRG.3547.1	chi-miR-193b-5p
	MSTRG.5652.1	chi-miR-193b-5p
	MSTRG.5706.1	chi-miR-193b-5p
	MSTRG.6164.1	chi-miR-193b-5p
	MSTRG.7495.1	chi-miR-193b-5p
	MSTRG.9878.1	chi-miR-193b-5p
	MSTRG.8381.5	chi-miR-193b-5p
	MSTRG.21809.1	chi-miR-193b-5p
	MSTRG.17941.1	chi-miR-193b-5p
	MSTRG.11809.1	chi-miR-193b-5p
	MSTRG.19482.1	chi-miR-193b-5p
	MSTRG.19484.1	chi-miR-193b-5p
	MSTRG.12455.1	chi-miR-193b-5p
	MSTRG.483.1	chi-miR-193b-5p
	MSTRG.484.1	chi-miR-193b-5p
	MSTRG.21561.1	chi-miR-193b-5p
	MSTRG.22423.1	chi-miR-193b-5p
	MSTRG.19409.1	chi-miR-193b-5p
	MSTRG.9971.1	chi-miR-193b-5p
	MSTRG.3833.3	chi-miR-193b-5p
	MSTRG.6187.1	chi-miR-193b-5p
	MSTRG.8450.1	chi-miR-193b-5p
	MSTRG.1478.1	chi-miR-193b-5p
	MSTRG.12071.1	chi-miR-193b-5p
	MSTRG.5578.1	chi-miR-193b-5p
	MSTRG.28.1	chi-miR-193b-5p
	MSTRG.17466.1	chi-miR-193b-5p
	MSTRG.17466.4	chi-miR-193b-5p
	MSTRG.4230.1	chi-miR-193b-5p
	MSTRG.5468.2	chi-miR-193b-5p
	MSTRG.5468.3	chi-miR-193b-5p
	MSTRG.21144.1	chi-miR-193b-5p
	MSTRG.19432.2	chi-miR-193b-5p
	MSTRG.22291.3	chi-miR-193b-5p
	MSTRG.23389.2	chi-miR-193b-5p
	MSTRG.18320.1	chi-miR-193b-5p
	MSTRG.13340.2	chi-miR-193b-5p
	MSTRG.21363.1	chi-miR-193b-5p
	MSTRG.5293.1	chi-miR-193b-5p
	MSTRG.12263.1	chi-miR-193b-5p
	MSTRG.1697.1	chi-miR-193b-5p
	MSTRG.1700.1	chi-miR-193b-5p
	MSTRG.18732.1	chi-miR-193b-5p
	MSTRG.22490.1	chi-miR-193b-5p
	MSTRG.8188.1	chi-miR-193b-5p
	MSTRG.21625.3	chi-miR-193b-5p
	MSTRG.1539.2	chi-miR-193b-5p
	MSTRG.1539.3	chi-miR-193b-5p
	MSTRG.975.1	chi-miR-193b-5p
	MSTRG.18268.4	chi-miR-193b-5p
	MSTRG.9068.1	chi-miR-193b-5p
	MSTRG.4652.1	chi-miR-193b-5p
	MSTRG.4287.2	chi-miR-193b-5p
	MSTRG.4134.1	chi-miR-193b-5p
	MSTRG.17888.1	chi-miR-193b-5p
	MSTRG.7529.1	chi-miR-193b-5p
	MSTRG.19900.1	chi-miR-193b-5p
	MSTRG.2620.1	chi-miR-193b-5p
	MSTRG.18602.1	chi-miR-193b-5p
	MSTRG.22398.1	chi-miR-193b-5p
	MSTRG.22696.1	chi-miR-193b-5p
	MSTRG.1897.2	chi-miR-193b-5p
	MSTRG.12459.1	chi-miR-193b-5p
	MSTRG.14227.1	chi-miR-193b-5p
	MSTRG.2103.1	chi-miR-193b-5p
	MSTRG.1315.1	chi-miR-193b-5p
	MSTRG.10487.1	chi-miR-16a-5p
	MSTRG.11486.1	chi-miR-16a-5p
	MSTRG.11487.1	chi-miR-16a-5p
	MSTRG.11489.1	chi-miR-16a-5p
	MSTRG.13352.1	chi-miR-16a-5p
	MSTRG.13353.2	chi-miR-16a-5p
	MSTRG.18259.1	chi-miR-16a-5p
	MSTRG.1888.1	chi-miR-16a-5p
	MSTRG.1965.1	chi-miR-16a-5p
	MSTRG.22390.1	chi-miR-16a-5p
	MSTRG.22527.1	chi-miR-16a-5p
	MSTRG.22783.5	chi-miR-16a-5p
	MSTRG.4049.1	chi-miR-16a-5p
	MSTRG.5651.1	chi-miR-16a-5p
	MSTRG.5652.1	chi-miR-16a-5p
	MSTRG.9705.1	chi-miR-16a-5p
	MSTRG.9903.1	chi-miR-16a-5p
	MSTRG.8381.2	chi-miR-16a-5p
	MSTRG.8381.5	chi-miR-16a-5p
	MSTRG.21808.1	chi-miR-16a-5p
	MSTRG.11945.2	chi-miR-16a-5p
	MSTRG.13246.2	chi-miR-16a-5p
	MSTRG.12455.1	chi-miR-16a-5p
	MSTRG.3666.1	chi-miR-16a-5p
	MSTRG.9970.1	chi-miR-16a-5p
	MSTRG.6187.1	chi-miR-16a-5p
	MSTRG.1478.1	chi-miR-16a-5p
	MSTRG.8479.1	chi-miR-16a-5p
	MSTRG.10954.1	chi-miR-16a-5p
	MSTRG.19245.1	chi-miR-16a-5p
	MSTRG.4227.1	chi-miR-16a-5p
	MSTRG.4228.1	chi-miR-16a-5p
	MSTRG.13627.1	chi-miR-16a-5p
	MSTRG.5467.7	chi-miR-16a-5p
	MSTRG.4213.1	chi-miR-16a-5p
	MSTRG.16328.2	chi-miR-16a-5p
	MSTRG.8282.1	chi-miR-16a-5p
	MSTRG.6317.1	chi-miR-16a-5p
	MSTRG.19432.2	chi-miR-16a-5p
	MSTRG.23859.1	chi-miR-16a-5p
	MSTRG.13340.2	chi-miR-16a-5p
	MSTRG.21626.1	chi-miR-16a-5p
	MSTRG.5686.1	chi-miR-16a-5p
	MSTRG.1987.1	chi-miR-16a-5p
	MSTRG.18268.4	chi-miR-16a-5p
	MSTRG.18268.5	chi-miR-16a-5p
	MSTRG.11305.1	chi-miR-16a-5p
	MSTRG.12136.1	chi-miR-16a-5p
	MSTRG.12693.1	chi-miR-16a-5p
	MSTRG.15914.1	chi-miR-16a-5p
	MSTRG.8240.2	chi-miR-16a-5p
	MSTRG.17490.1	chi-miR-16a-5p
	MSTRG.17491.1	chi-miR-16a-5p
	MSTRG.1897.2	chi-miR-16a-5p
	MSTRG.20918.1	chi-miR-16a-5p
	MSTRG.12459.1	chi-miR-16a-5p
	MSTRG.20181.2	chi-miR-16a-5p
	MSTRG.11489.1	chi-miR-99a-5p
	MSTRG.18075.3	chi-miR-99a-5p
	MSTRG.10972.1	chi-miR-24-3p
	MSTRG.11489.1	chi-miR-24-3p
	MSTRG.12315.1	chi-miR-24-3p
	MSTRG.15046.1	chi-miR-24-3p
	MSTRG.15797.1	chi-miR-24-3p
	MSTRG.18294.1	chi-miR-24-3p
	MSTRG.21186.1	chi-miR-24-3p
	MSTRG.21775.1	chi-miR-24-3p
	MSTRG.252.2	chi-miR-24-3p
	MSTRG.2570.1	chi-miR-24-3p
	MSTRG.2577.1	chi-miR-24-3p
	MSTRG.3547.1	chi-miR-24-3p
	MSTRG.4049.1	chi-miR-24-3p
	MSTRG.4141.1	chi-miR-24-3p
	MSTRG.4650.1	chi-miR-24-3p
	MSTRG.5002.1	chi-miR-24-3p
	MSTRG.5651.1	chi-miR-24-3p
	MSTRG.5652.1	chi-miR-24-3p
	MSTRG.7507.1	chi-miR-24-3p
	MSTRG.7507.2	chi-miR-24-3p
	MSTRG.7507.3	chi-miR-24-3p
	MSTRG.7514.1	chi-miR-24-3p
	MSTRG.9329.1	chi-miR-24-3p
	MSTRG.12551.2	chi-miR-24-3p
	MSTRG.8070.1	chi-miR-24-3p
	MSTRG.8071.1	chi-miR-24-3p
	MSTRG.8381.2	chi-miR-24-3p
	MSTRG.8381.5	chi-miR-24-3p
	MSTRG.21808.1	chi-miR-24-3p
	MSTRG.21809.1	chi-miR-24-3p
	MSTRG.12457.1	chi-miR-24-3p
	MSTRG.3666.1	chi-miR-24-3p
	MSTRG.11412.1	chi-miR-24-3p
	MSTRG.11052.1	chi-miR-24-3p
	MSTRG.3209.2	chi-miR-24-3p
	MSTRG.6187.1	chi-miR-24-3p
	MSTRG.6187.2	chi-miR-24-3p
	MSTRG.17263.1	chi-miR-24-3p
	MSTRG.1478.1	chi-miR-24-3p
	MSTRG.8473.1	chi-miR-24-3p
	MSTRG.21617.1	chi-miR-24-3p
	MSTRG.1790.1	chi-miR-24-3p
	MSTRG.9284.1	chi-miR-24-3p
	MSTRG.12259.1	chi-miR-24-3p
	MSTRG.5583.1	chi-miR-24-3p
	MSTRG.1633.1	chi-miR-24-3p
	MSTRG.5468.2	chi-miR-24-3p
	MSTRG.5468.3	chi-miR-24-3p
	MSTRG.14046.1	chi-miR-24-3p
	MSTRG.14047.1	chi-miR-24-3p
	MSTRG.8282.1	chi-miR-24-3p
	MSTRG.19766.1	chi-miR-24-3p
	MSTRG.19432.2	chi-miR-24-3p
	MSTRG.22591.13	chi-miR-24-3p
	MSTRG.165.1	chi-miR-24-3p
	MSTRG.15794.2	chi-miR-24-3p
	MSTRG.9880.2	chi-miR-24-3p
	MSTRG.17808.1	chi-miR-24-3p
	MSTRG.21091.1	chi-miR-24-3p
	MSTRG.18151.1	chi-miR-24-3p
	MSTRG.12263.1	chi-miR-24-3p
	MSTRG.1699.1	chi-miR-24-3p
	MSTRG.1700.1	chi-miR-24-3p
	MSTRG.22490.1	chi-miR-24-3p
	MSTRG.8191.1	chi-miR-24-3p
	MSTRG.21625.3	chi-miR-24-3p
	MSTRG.21626.1	chi-miR-24-3p
	MSTRG.8706.1	chi-miR-24-3p
	MSTRG.4285.1	chi-miR-24-3p
	MSTRG.5686.1	chi-miR-24-3p
	MSTRG.20809.1	chi-miR-24-3p
	MSTRG.17135.1	chi-miR-24-3p
	MSTRG.17136.1	chi-miR-24-3p
	MSTRG.4552.1	chi-miR-24-3p
	MSTRG.18746.1	chi-miR-24-3p
	MSTRG.11305.1	chi-miR-24-3p
	MSTRG.4287.2	chi-miR-24-3p
	MSTRG.13995.1	chi-miR-24-3p
	MSTRG.12136.1	chi-miR-24-3p
	MSTRG.18075.3	chi-miR-24-3p
	MSTRG.12696.1	chi-miR-24-3p
	MSTRG.2619.1	chi-miR-24-3p
	MSTRG.17491.1	chi-miR-24-3p
	MSTRG.4977.2	chi-miR-24-3p
	MSTRG.807.1	chi-miR-24-3p
	MSTRG.6292.11	chi-miR-24-3p
	MSTRG.2684.1	chi-miR-24-3p
	MSTRG.1897.2	chi-miR-24-3p
	MSTRG.22405.1	chi-miR-24-3p
	MSTRG.12459.1	chi-miR-24-3p
	MSTRG.12085.1	chi-miR-24-3p
	MSTRG.14227.1	chi-miR-24-3p
	MSTRG.3127.1	chi-miR-24-3p
	MSTRG.20181.2	chi-miR-24-3p
	MSTRG.7239.1	chi-miR-24-3p
	MSTRG.5178.1	chi-miR-24-3p
	MSTRG.5761.1	chi-miR-24-3p
	MSTRG.20890.1	chi-miR-24-3p
	MSTRG.14939.1	chi-miR-24-3p
	MSTRG.10487.1	chi-miR-145-5p
	MSTRG.11487.1	chi-miR-145-5p
	MSTRG.11489.1	chi-miR-145-5p
	MSTRG.13352.1	chi-miR-145-5p
	MSTRG.13353.2	chi-miR-145-5p
	MSTRG.13354.1	chi-miR-145-5p
	MSTRG.15798.1	chi-miR-145-5p
	MSTRG.1888.1	chi-miR-145-5p
	MSTRG.20624.1	chi-miR-145-5p
	MSTRG.21055.1	chi-miR-145-5p
	MSTRG.21189.2	chi-miR-145-5p
	MSTRG.22360.1	chi-miR-145-5p
	MSTRG.22527.1	chi-miR-145-5p
	MSTRG.22528.1	chi-miR-145-5p
	MSTRG.22856.1	chi-miR-145-5p
	MSTRG.23352.1	chi-miR-145-5p
	MSTRG.23904.1	chi-miR-145-5p
	MSTRG.24043.1	chi-miR-145-5p
	MSTRG.3236.1	chi-miR-145-5p
	MSTRG.5652.1	chi-miR-145-5p
	MSTRG.7507.2	chi-miR-145-5p
	MSTRG.9770.1	chi-miR-145-5p
	MSTRG.8071.1	chi-miR-145-5p
	MSTRG.8381.5	chi-miR-145-5p
	MSTRG.7872.1	chi-miR-145-5p
	MSTRG.13246.2	chi-miR-145-5p
	MSTRG.12457.1	chi-miR-145-5p
	MSTRG.1031.6	chi-miR-145-5p
	MSTRG.3666.1	chi-miR-145-5p
	MSTRG.21683.1	chi-miR-145-5p
	MSTRG.22423.1	chi-miR-145-5p
	MSTRG.19409.1	chi-miR-145-5p
	MSTRG.11784.3	chi-miR-145-5p
	MSTRG.3834.1	chi-miR-145-5p
	MSTRG.6187.1	chi-miR-145-5p
	MSTRG.8450.1	chi-miR-145-5p
	MSTRG.1478.1	chi-miR-145-5p
	MSTRG.8468.1	chi-miR-145-5p
	MSTRG.8473.1	chi-miR-145-5p
	MSTRG.8479.1	chi-miR-145-5p
	MSTRG.21616.1	chi-miR-145-5p
	MSTRG.21617.1	chi-miR-145-5p
	MSTRG.7497.1	chi-miR-145-5p
	MSTRG.2533.1	chi-miR-145-5p
	MSTRG.10954.1	chi-miR-145-5p
	MSTRG.5573.1	chi-miR-145-5p
	MSTRG.5574.1	chi-miR-145-5p
	MSTRG.11990.1	chi-miR-145-5p
	MSTRG.4228.1	chi-miR-145-5p
	MSTRG.1856.1	chi-miR-145-5p
	MSTRG.1859.1	chi-miR-145-5p
	MSTRG.13480.1	chi-miR-145-5p
	MSTRG.5468.2	chi-miR-145-5p
	MSTRG.5468.3	chi-miR-145-5p
	MSTRG.18803.2	chi-miR-145-5p
	MSTRG.16328.2	chi-miR-145-5p
	MSTRG.23092.1	chi-miR-145-5p
	MSTRG.19432.2	chi-miR-145-5p
	MSTRG.13166.1	chi-miR-145-5p
	MSTRG.17804.1	chi-miR-145-5p
	MSTRG.18320.1	chi-miR-145-5p
	MSTRG.13340.2	chi-miR-145-5p
	MSTRG.1697.1	chi-miR-145-5p
	MSTRG.1700.1	chi-miR-145-5p
	MSTRG.22490.1	chi-miR-145-5p
	MSTRG.8197.1	chi-miR-145-5p
	MSTRG.1539.3	chi-miR-145-5p
	MSTRG.1987.1	chi-miR-145-5p
	MSTRG.18268.4	chi-miR-145-5p
	MSTRG.18746.1	chi-miR-145-5p
	MSTRG.11305.1	chi-miR-145-5p
	MSTRG.4287.2	chi-miR-145-5p
	MSTRG.4135.1	chi-miR-145-5p
	MSTRG.13995.1	chi-miR-145-5p
	MSTRG.18075.3	chi-miR-145-5p
	MSTRG.15914.1	chi-miR-145-5p
	MSTRG.127.2	chi-miR-145-5p
	MSTRG.2622.1	chi-miR-145-5p
	MSTRG.8240.2	chi-miR-145-5p
	MSTRG.8241.1	chi-miR-145-5p
	MSTRG.17000.2	chi-miR-145-5p
	MSTRG.8326.1	chi-miR-145-5p
	MSTRG.4977.2	chi-miR-145-5p
	MSTRG.6292.11	chi-miR-145-5p
	MSTRG.20918.1	chi-miR-145-5p
	MSTRG.14463.1	chi-miR-145-5p
	MSTRG.12459.1	chi-miR-145-5p
	MSTRG.3483.1	chi-miR-145-5p
	MSTRG.10594.1	chi-let-7a-5p
	MSTRG.12363.1	chi-let-7a-5p
	MSTRG.13353.2	chi-let-7a-5p
	MSTRG.21051.1	chi-let-7a-5p
	MSTRG.22390.1	chi-let-7a-5p
	MSTRG.23352.1	chi-let-7a-5p
	MSTRG.23972.1	chi-let-7a-5p
	MSTRG.252.2	chi-let-7a-5p
	MSTRG.2579.1	chi-let-7a-5p
	MSTRG.7514.1	chi-let-7a-5p
	MSTRG.7815.1	chi-let-7a-5p
	MSTRG.12457.1	chi-let-7a-5p
	MSTRG.3666.1	chi-let-7a-5p
	MSTRG.21683.1	chi-let-7a-5p
	MSTRG.22423.1	chi-let-7a-5p
	MSTRG.6187.1	chi-let-7a-5p
	MSTRG.1478.1	chi-let-7a-5p
	MSTRG.5468.2	chi-let-7a-5p
	MSTRG.5468.3	chi-let-7a-5p
	MSTRG.22690.1	chi-let-7a-5p
	MSTRG.22691.1	chi-let-7a-5p
	MSTRG.17328.1	chi-let-7a-5p
	MSTRG.19282.1	chi-let-7a-5p
	MSTRG.3546.5	chi-let-7a-5p
	MSTRG.13995.1	chi-let-7a-5p
	MSTRG.12132.1	chi-let-7a-5p
	MSTRG.19900.1	chi-let-7a-5p
	MSTRG.127.2	chi-let-7a-5p
	MSTRG.8240.2	chi-let-7a-5p
	MSTRG.8243.1	chi-let-7a-5p
	MSTRG.17490.1	chi-let-7a-5p
	MSTRG.4974.1	chi-let-7a-5p
	MSTRG.13005.1	chi-let-7a-5p
	MSTRG.9009.1	chi-let-7a-5p
	MSTRG.12459.1	chi-let-7a-5p
	MSTRG.14227.1	chi-let-7a-5p
	MSTRG.20181.2	chi-let-7a-5p
	MSTRG.10481.1	chi-miR-15b-5p
	MSTRG.1053.1	chi-miR-15b-5p
	MSTRG.11487.1	chi-miR-15b-5p
	MSTRG.11489.1	chi-miR-15b-5p
	MSTRG.13353.2	chi-miR-15b-5p
	MSTRG.14230.2	chi-miR-15b-5p
	MSTRG.14570.1	chi-miR-15b-5p
	MSTRG.15047.1	chi-miR-15b-5p
	MSTRG.18259.1	chi-miR-15b-5p
	MSTRG.18294.1	chi-miR-15b-5p
	MSTRG.1888.1	chi-miR-15b-5p
	MSTRG.21051.1	chi-miR-15b-5p
	MSTRG.21055.1	chi-miR-15b-5p
	MSTRG.21189.2	chi-miR-15b-5p
	MSTRG.21775.1	chi-miR-15b-5p
	MSTRG.22390.1	chi-miR-15b-5p
	MSTRG.22783.5	chi-miR-15b-5p
	MSTRG.2576.1	chi-miR-15b-5p
	MSTRG.4049.1	chi-miR-15b-5p
	MSTRG.5651.1	chi-miR-15b-5p
	MSTRG.5652.1	chi-miR-15b-5p
	MSTRG.7507.1	chi-miR-15b-5p
	MSTRG.7514.1	chi-miR-15b-5p
	MSTRG.9903.1	chi-miR-15b-5p
	MSTRG.20589.1	chi-miR-15b-5p
	MSTRG.8381.2	chi-miR-15b-5p
	MSTRG.8381.5	chi-miR-15b-5p
	MSTRG.21809.1	chi-miR-15b-5p
	MSTRG.13246.2	chi-miR-15b-5p
	MSTRG.12455.1	chi-miR-15b-5p
	MSTRG.12457.1	chi-miR-15b-5p
	MSTRG.3666.1	chi-miR-15b-5p
	MSTRG.483.1	chi-miR-15b-5p
	MSTRG.21671.1	chi-miR-15b-5p
	MSTRG.22423.1	chi-miR-15b-5p
	MSTRG.5856.1	chi-miR-15b-5p
	MSTRG.1478.1	chi-miR-15b-5p
	MSTRG.1488.1	chi-miR-15b-5p
	MSTRG.12402.1	chi-miR-15b-5p
	MSTRG.8473.1	chi-miR-15b-5p
	MSTRG.10954.1	chi-miR-15b-5p
	MSTRG.5583.1	chi-miR-15b-5p
	MSTRG.4227.1	chi-miR-15b-5p
	MSTRG.4228.1	chi-miR-15b-5p
	MSTRG.1856.1	chi-miR-15b-5p
	MSTRG.5467.7	chi-miR-15b-5p
	MSTRG.4213.1	chi-miR-15b-5p
	MSTRG.13061.1	chi-miR-15b-5p
	MSTRG.8282.1	chi-miR-15b-5p
	MSTRG.6317.1	chi-miR-15b-5p
	MSTRG.22690.1	chi-miR-15b-5p
	MSTRG.23859.1	chi-miR-15b-5p
	MSTRG.9880.2	chi-miR-15b-5p
	MSTRG.13340.2	chi-miR-15b-5p
	MSTRG.6762.1	chi-miR-15b-5p
	MSTRG.7354.1	chi-miR-15b-5p
	MSTRG.22490.1	chi-miR-15b-5p
	MSTRG.1539.2	chi-miR-15b-5p
	MSTRG.1539.3	chi-miR-15b-5p
	MSTRG.20810.1	chi-miR-15b-5p
	MSTRG.18268.4	chi-miR-15b-5p
	MSTRG.18268.5	chi-miR-15b-5p
	MSTRG.11305.1	chi-miR-15b-5p
	MSTRG.7532.1	chi-miR-15b-5p
	MSTRG.12136.1	chi-miR-15b-5p
	MSTRG.18075.3	chi-miR-15b-5p
	MSTRG.12693.1	chi-miR-15b-5p
	MSTRG.15914.1	chi-miR-15b-5p
	MSTRG.2620.1	chi-miR-15b-5p
	MSTRG.2622.1	chi-miR-15b-5p
	MSTRG.17490.1	chi-miR-15b-5p
	MSTRG.17491.1	chi-miR-15b-5p
	MSTRG.8326.1	chi-miR-15b-5p
	MSTRG.4974.1	chi-miR-15b-5p
	MSTRG.22398.1	chi-miR-15b-5p
	MSTRG.2684.1	chi-miR-15b-5p
	MSTRG.1897.2	chi-miR-15b-5p
	MSTRG.9009.1	chi-miR-15b-5p
	MSTRG.20918.1	chi-miR-15b-5p
	MSTRG.34.1	chi-miR-15b-5p
	MSTRG.12459.1	chi-miR-15b-5p
	MSTRG.14227.1	chi-miR-15b-5p
	MSTRG.23113.2	chi-miR-412-5p
	MSTRG.13246.2	chi-miR-412-5p
	MSTRG.9902.3	chi-miR-412-5p
	MSTRG.11487.1	chi-miR-188-5p
	MSTRG.11919.1	chi-miR-188-5p
	MSTRG.13353.2	chi-miR-188-5p
	MSTRG.13584.1	chi-miR-188-5p
	MSTRG.14230.2	chi-miR-188-5p
	MSTRG.17220.1	chi-miR-188-5p
	MSTRG.18259.1	chi-miR-188-5p
	MSTRG.18261.1	chi-miR-188-5p
	MSTRG.18262.1	chi-miR-188-5p
	MSTRG.1888.1	chi-miR-188-5p
	MSTRG.19999.1	chi-miR-188-5p
	MSTRG.21047.1	chi-miR-188-5p
	MSTRG.21186.1	chi-miR-188-5p
	MSTRG.22362.1	chi-miR-188-5p
	MSTRG.23627.1	chi-miR-188-5p
	MSTRG.23638.1	chi-miR-188-5p
	MSTRG.23901.1	chi-miR-188-5p
	MSTRG.4049.1	chi-miR-188-5p
	MSTRG.5652.1	chi-miR-188-5p
	MSTRG.6163.1	chi-miR-188-5p
	MSTRG.6163.3	chi-miR-188-5p
	MSTRG.7507.2	chi-miR-188-5p
	MSTRG.7507.3	chi-miR-188-5p
	MSTRG.9338.1	chi-miR-188-5p
	MSTRG.18388.1	chi-miR-188-5p
	MSTRG.8381.2	chi-miR-188-5p
	MSTRG.8381.5	chi-miR-188-5p
	MSTRG.21808.1	chi-miR-188-5p
	MSTRG.21809.1	chi-miR-188-5p
	MSTRG.19409.1	chi-miR-188-5p
	MSTRG.3833.3	chi-miR-188-5p
	MSTRG.17263.1	chi-miR-188-5p
	MSTRG.5856.1	chi-miR-188-5p
	MSTRG.12401.1	chi-miR-188-5p
	MSTRG.21617.1	chi-miR-188-5p
	MSTRG.10954.1	chi-miR-188-5p
	MSTRG.9704.1	chi-miR-188-5p
	MSTRG.4228.1	chi-miR-188-5p
	MSTRG.4565.1	chi-miR-188-5p
	MSTRG.13627.1	chi-miR-188-5p
	MSTRG.897.1	chi-miR-188-5p
	MSTRG.5468.2	chi-miR-188-5p
	MSTRG.5468.3	chi-miR-188-5p
	MSTRG.14047.1	chi-miR-188-5p
	MSTRG.18803.2	chi-miR-188-5p
	MSTRG.165.1	chi-miR-188-5p
	MSTRG.13166.1	chi-miR-188-5p
	MSTRG.8075.1	chi-miR-188-5p
	MSTRG.1700.1	chi-miR-188-5p
	MSTRG.11439.1	chi-miR-188-5p
	MSTRG.22490.1	chi-miR-188-5p
	MSTRG.8192.1	chi-miR-188-5p
	MSTRG.8199.1	chi-miR-188-5p
	MSTRG.17295.1	chi-miR-188-5p
	MSTRG.1539.2	chi-miR-188-5p
	MSTRG.4285.1	chi-miR-188-5p
	MSTRG.9068.1	chi-miR-188-5p
	MSTRG.8544.1	chi-miR-188-5p
	MSTRG.7527.1	chi-miR-188-5p
	MSTRG.7532.1	chi-miR-188-5p
	MSTRG.19900.1	chi-miR-188-5p
	MSTRG.12693.1	chi-miR-188-5p
	MSTRG.4974.1	chi-miR-188-5p
	MSTRG.4978.1	chi-miR-188-5p
	MSTRG.2687.2	chi-miR-188-5p
	MSTRG.20918.1	chi-miR-188-5p
	MSTRG.20919.1	chi-miR-188-5p
	MSTRG.12459.1	chi-miR-188-5p
	MSTRG.3127.1	chi-miR-188-5p
	MSTRG.2103.1	chi-miR-188-5p
	MSTRG.11487.1	chi-miR-200c
	MSTRG.11489.1	chi-miR-200c
	MSTRG.12366.1	chi-miR-200c
	MSTRG.18057.1	chi-miR-200c
	MSTRG.21047.1	chi-miR-200c
	MSTRG.21055.1	chi-miR-200c
	MSTRG.21189.2	chi-miR-200c
	MSTRG.22527.1	chi-miR-200c
	MSTRG.2579.1	chi-miR-200c
	MSTRG.9878.1	chi-miR-200c
	MSTRG.8381.2	chi-miR-200c
	MSTRG.8381.5	chi-miR-200c
	MSTRG.22423.1	chi-miR-200c
	MSTRG.22429.1	chi-miR-200c
	MSTRG.6187.1	chi-miR-200c
	MSTRG.6187.2	chi-miR-200c
	MSTRG.1478.1	chi-miR-200c
	MSTRG.12259.1	chi-miR-200c
	MSTRG.28.1	chi-miR-200c
	MSTRG.4228.1	chi-miR-200c
	MSTRG.13627.1	chi-miR-200c
	MSTRG.10600.4	chi-miR-200c
	MSTRG.9880.2	chi-miR-200c
	MSTRG.17808.1	chi-miR-200c
	MSTRG.21091.1	chi-miR-200c
	MSTRG.1705.1	chi-miR-200c
	MSTRG.22490.1	chi-miR-200c
	MSTRG.17295.1	chi-miR-200c
	MSTRG.1539.2	chi-miR-200c
	MSTRG.17137.1	chi-miR-200c
	MSTRG.13388.1	chi-miR-200c
	MSTRG.7532.1	chi-miR-200c
	MSTRG.127.2	chi-miR-200c
	MSTRG.1056.1	chi-miR-200c
	MSTRG.4977.2	chi-miR-200c
	MSTRG.1897.2	chi-miR-200c
	MSTRG.20918.1	chi-miR-200c
	MSTRG.12459.1	chi-miR-200c
	MSTRG.12085.1	chi-miR-200c
	MSTRG.10889.1	chi-miR-181b-5p
	MSTRG.11487.1	chi-miR-181b-5p
	MSTRG.11489.1	chi-miR-181b-5p
	MSTRG.13353.2	chi-miR-181b-5p
	MSTRG.18294.1	chi-miR-181b-5p
	MSTRG.22528.1	chi-miR-181b-5p
	MSTRG.23986.1	chi-miR-181b-5p
	MSTRG.5005.1	chi-miR-181b-5p
	MSTRG.18387.1	chi-miR-181b-5p
	MSTRG.8381.2	chi-miR-181b-5p
	MSTRG.8381.5	chi-miR-181b-5p
	MSTRG.11945.2	chi-miR-181b-5p
	MSTRG.13246.2	chi-miR-181b-5p
	MSTRG.22426.1	chi-miR-181b-5p
	MSTRG.6187.1	chi-miR-181b-5p
	MSTRG.152.1	chi-miR-181b-5p
	MSTRG.1478.1	chi-miR-181b-5p
	MSTRG.5567.1	chi-miR-181b-5p
	MSTRG.14611.1	chi-miR-181b-5p
	MSTRG.11990.1	chi-miR-181b-5p
	MSTRG.4230.1	chi-miR-181b-5p
	MSTRG.4565.1	chi-miR-181b-5p
	MSTRG.5467.7	chi-miR-181b-5p
	MSTRG.5468.2	chi-miR-181b-5p
	MSTRG.5468.3	chi-miR-181b-5p
	MSTRG.6317.1	chi-miR-181b-5p
	MSTRG.22855.1	chi-miR-181b-5p
	MSTRG.13340.2	chi-miR-181b-5p
	MSTRG.19281.1	chi-miR-181b-5p
	MSTRG.19282.1	chi-miR-181b-5p
	MSTRG.21431.1	chi-miR-181b-5p
	MSTRG.1539.3	chi-miR-181b-5p
	MSTRG.5686.1	chi-miR-181b-5p
	MSTRG.1987.1	chi-miR-181b-5p
	MSTRG.17137.1	chi-miR-181b-5p
	MSTRG.17147.1	chi-miR-181b-5p
	MSTRG.7532.1	chi-miR-181b-5p
	MSTRG.12695.1	chi-miR-181b-5p
	MSTRG.12697.1	chi-miR-181b-5p
	MSTRG.8240.2	chi-miR-181b-5p
	MSTRG.4977.2	chi-miR-181b-5p
	MSTRG.20918.1	chi-miR-181b-5p
	MSTRG.14227.1	chi-miR-181b-5p
	MSTRG.13353.2	chi-miR-181c-3p
	MSTRG.18294.1	chi-miR-181c-3p
	MSTRG.1888.1	chi-miR-181c-3p
	MSTRG.22390.1	chi-miR-181c-3p
	MSTRG.22528.1	chi-miR-181c-3p
	MSTRG.22654.1	chi-miR-181c-3p
	MSTRG.23352.1	chi-miR-181c-3p
	MSTRG.23644.1	chi-miR-181c-3p
	MSTRG.5652.1	chi-miR-181c-3p
	MSTRG.4151.1	chi-miR-181c-3p
	MSTRG.12402.1	chi-miR-181c-3p
	MSTRG.23358.3	chi-miR-181c-3p
	MSTRG.6877.1	chi-miR-181c-3p
	MSTRG.2885.1	chi-miR-181c-3p
	MSTRG.12316.1	chi-miR-16b-3p
	MSTRG.13352.1	chi-miR-16b-3p
	MSTRG.17800.1	chi-miR-16b-3p
	MSTRG.23537.2	chi-miR-16b-3p
	MSTRG.23962.1	chi-miR-16b-3p
	MSTRG.3547.1	chi-miR-16b-3p
	MSTRG.6187.1	chi-miR-16b-3p
	MSTRG.16999.1	chi-miR-16b-3p
	MSTRG.8326.1	chi-miR-16b-3p
	MSTRG.11489.1	chi-miR-193b-3p
	MSTRG.1163.2	chi-miR-193b-3p
	MSTRG.14230.2	chi-miR-193b-3p
	MSTRG.14357.1	chi-miR-193b-3p
	MSTRG.1888.1	chi-miR-193b-3p
	MSTRG.22360.1	chi-miR-193b-3p
	MSTRG.23509.1	chi-miR-193b-3p
	MSTRG.8381.2	chi-miR-193b-3p
	MSTRG.8381.5	chi-miR-193b-3p
	MSTRG.21808.1	chi-miR-193b-3p
	MSTRG.7872.1	chi-miR-193b-3p
	MSTRG.21679.1	chi-miR-193b-3p
	MSTRG.9971.1	chi-miR-193b-3p
	MSTRG.6187.1	chi-miR-193b-3p
	MSTRG.1478.1	chi-miR-193b-3p
	MSTRG.10952.1	chi-miR-193b-3p
	MSTRG.19432.2	chi-miR-193b-3p
	MSTRG.22690.1	chi-miR-193b-3p
	MSTRG.9880.2	chi-miR-193b-3p
	MSTRG.22490.1	chi-miR-193b-3p
	MSTRG.1100.1	chi-miR-193b-3p
	MSTRG.18746.1	chi-miR-193b-3p
	MSTRG.18748.1	chi-miR-193b-3p
	MSTRG.8544.1	chi-miR-193b-3p
	MSTRG.12136.1	chi-miR-193b-3p
	MSTRG.18075.3	chi-miR-193b-3p
	MSTRG.127.2	chi-miR-193b-3p
	MSTRG.2619.1	chi-miR-193b-3p
	MSTRG.17004.1	chi-miR-193b-3p
	MSTRG.11063.6	chi-miR-193b-3p
	MSTRG.12459.1	chi-miR-193b-3p
	MSTRG.14227.1	chi-miR-193b-3p
	MSTRG.2885.1	chi-miR-193b-3p
	MSTRG.1053.1	chi-miR-184
	MSTRG.11762.1	chi-miR-184
	MSTRG.16616.1	chi-miR-184
	MSTRG.20624.1	chi-miR-184
	MSTRG.22527.1	chi-miR-184
	MSTRG.5651.1	chi-miR-184
	MSTRG.5652.1	chi-miR-184
	MSTRG.9327.1	chi-miR-184
	MSTRG.9903.1	chi-miR-184
	MSTRG.19483.1	chi-miR-184
	MSTRG.3666.1	chi-miR-184
	MSTRG.6187.1	chi-miR-184
	MSTRG.5856.1	chi-miR-184
	MSTRG.1790.1	chi-miR-184
	MSTRG.17209.1	chi-miR-184
	MSTRG.4228.1	chi-miR-184
	MSTRG.4565.1	chi-miR-184
	MSTRG.9880.2	chi-miR-184
	MSTRG.6763.1	chi-miR-184
	MSTRG.17295.1	chi-miR-184
	MSTRG.4285.1	chi-miR-184
	MSTRG.18746.1	chi-miR-184
	MSTRG.6877.1	chi-miR-184
	MSTRG.5926.1	chi-miR-184
	MSTRG.17004.1	chi-miR-184
	MSTRG.13005.1	chi-miR-184
	MSTRG.20918.1	chi-miR-184
	MSTRG.11063.6	chi-miR-184
	MSTRG.2475.1	chi-miR-184
	MSTRG.14227.1	chi-miR-184
	MSTRG.11489.1	chi-miR-433
	MSTRG.13353.2	chi-miR-433
	MSTRG.13354.1	chi-miR-433
	MSTRG.1888.1	chi-miR-433
	MSTRG.21189.2	chi-miR-433
	MSTRG.22856.1	chi-miR-433
	MSTRG.23965.1	chi-miR-433
	MSTRG.2579.1	chi-miR-433
	MSTRG.5651.1	chi-miR-433
	MSTRG.5652.1	chi-miR-433
	MSTRG.7507.1	chi-miR-433
	MSTRG.7507.2	chi-miR-433
	MSTRG.7507.3	chi-miR-433
	MSTRG.5692.1	chi-miR-433
	MSTRG.18388.1	chi-miR-433
	MSTRG.8381.5	chi-miR-433
	MSTRG.11809.1	chi-miR-433
	MSTRG.7872.1	chi-miR-433
	MSTRG.3666.1	chi-miR-433
	MSTRG.7563.1	chi-miR-433
	MSTRG.10954.1	chi-miR-433
	MSTRG.5468.2	chi-miR-433
	MSTRG.5468.3	chi-miR-433
	MSTRG.21147.1	chi-miR-433
	MSTRG.9904.5	chi-miR-433
	MSTRG.10600.4	chi-miR-433
	MSTRG.6763.1	chi-miR-433
	MSTRG.21091.1	chi-miR-433
	MSTRG.1700.1	chi-miR-433
	MSTRG.21626.1	chi-miR-433
	MSTRG.1539.2	chi-miR-433
	MSTRG.5686.1	chi-miR-433
	MSTRG.4287.2	chi-miR-433
	MSTRG.7525.1	chi-miR-433
	MSTRG.19900.1	chi-miR-433
	MSTRG.8240.2	chi-miR-433
	MSTRG.8243.1	chi-miR-433
	MSTRG.20918.1	chi-miR-433
	MSTRG.12085.1	chi-miR-433
	MSTRG.14227.1	chi-miR-433
	MSTRG.12508.4	chi-miR-433
	MSTRG.11489.1	chi-miR-1
	MSTRG.12364.1	chi-miR-1
	MSTRG.18260.1	chi-miR-1
	MSTRG.5652.1	chi-miR-1
	MSTRG.10956.1	chi-miR-1
	MSTRG.5467.7	chi-miR-1
	MSTRG.1705.1	chi-miR-1
	MSTRG.7532.1	chi-miR-1
	MSTRG.8240.2	chi-miR-1
	MSTRG.9009.1	chi-miR-1
	MSTRG.114.1	chi-miR-103-3p
	MSTRG.11484.1	chi-miR-103-3p
	MSTRG.11489.1	chi-miR-103-3p
	MSTRG.13353.2	chi-miR-103-3p
	MSTRG.14230.2	chi-miR-103-3p
	MSTRG.18062.1	chi-miR-103-3p
	MSTRG.18256.1	chi-miR-103-3p
	MSTRG.18294.1	chi-miR-103-3p
	MSTRG.21053.1	chi-miR-103-3p
	MSTRG.21055.1	chi-miR-103-3p
	MSTRG.21189.2	chi-miR-103-3p
	MSTRG.22856.1	chi-miR-103-3p
	MSTRG.3281.1	chi-miR-103-3p
	MSTRG.4049.1	chi-miR-103-3p
	MSTRG.5650.1	chi-miR-103-3p
	MSTRG.5651.1	chi-miR-103-3p
	MSTRG.5706.1	chi-miR-103-3p
	MSTRG.7507.1	chi-miR-103-3p
	MSTRG.7507.2	chi-miR-103-3p
	MSTRG.7507.3	chi-miR-103-3p
	MSTRG.9327.1	chi-miR-103-3p
	MSTRG.20589.1	chi-miR-103-3p
	MSTRG.8381.5	chi-miR-103-3p
	MSTRG.21808.1	chi-miR-103-3p
	MSTRG.21809.1	chi-miR-103-3p
	MSTRG.19484.1	chi-miR-103-3p
	MSTRG.13246.2	chi-miR-103-3p
	MSTRG.12455.1	chi-miR-103-3p
	MSTRG.14693.1	chi-miR-103-3p
	MSTRG.21671.1	chi-miR-103-3p
	MSTRG.22423.1	chi-miR-103-3p
	MSTRG.22426.1	chi-miR-103-3p
	MSTRG.6187.1	chi-miR-103-3p
	MSTRG.8450.1	chi-miR-103-3p
	MSTRG.1478.1	chi-miR-103-3p
	MSTRG.1488.1	chi-miR-103-3p
	MSTRG.2534.1	chi-miR-103-3p
	MSTRG.12259.1	chi-miR-103-3p
	MSTRG.12260.1	chi-miR-103-3p
	MSTRG.5573.1	chi-miR-103-3p
	MSTRG.5574.1	chi-miR-103-3p
	MSTRG.11990.1	chi-miR-103-3p
	MSTRG.4228.1	chi-miR-103-3p
	MSTRG.5467.7	chi-miR-103-3p
	MSTRG.542.1	chi-miR-103-3p
	MSTRG.8282.1	chi-miR-103-3p
	MSTRG.10600.4	chi-miR-103-3p
	MSTRG.13166.1	chi-miR-103-3p
	MSTRG.9880.2	chi-miR-103-3p
	MSTRG.13340.2	chi-miR-103-3p
	MSTRG.7354.1	chi-miR-103-3p
	MSTRG.1974.4	chi-miR-103-3p
	MSTRG.1700.1	chi-miR-103-3p
	MSTRG.8199.1	chi-miR-103-3p
	MSTRG.21626.1	chi-miR-103-3p
	MSTRG.1539.2	chi-miR-103-3p
	MSTRG.1539.3	chi-miR-103-3p
	MSTRG.5686.1	chi-miR-103-3p
	MSTRG.1987.1	chi-miR-103-3p
	MSTRG.13388.1	chi-miR-103-3p
	MSTRG.9068.1	chi-miR-103-3p
	MSTRG.18746.1	chi-miR-103-3p
	MSTRG.18752.1	chi-miR-103-3p
	MSTRG.11305.1	chi-miR-103-3p
	MSTRG.4134.1	chi-miR-103-3p
	MSTRG.17888.1	chi-miR-103-3p
	MSTRG.20452.1	chi-miR-103-3p
	MSTRG.12135.1	chi-miR-103-3p
	MSTRG.12700.1	chi-miR-103-3p
	MSTRG.127.2	chi-miR-103-3p
	MSTRG.1056.1	chi-miR-103-3p
	MSTRG.6877.1	chi-miR-103-3p
	MSTRG.8240.2	chi-miR-103-3p
	MSTRG.8326.1	chi-miR-103-3p
	MSTRG.4974.1	chi-miR-103-3p
	MSTRG.4977.2	chi-miR-103-3p
	MSTRG.20918.1	chi-miR-103-3p
	MSTRG.22405.1	chi-miR-103-3p
	MSTRG.12459.1	chi-miR-103-3p
	MSTRG.22950.1	chi-miR-103-3p
	MSTRG.15046.1	chi-miR-21-5p
	MSTRG.21189.2	chi-miR-21-5p
	MSTRG.23494.1	chi-miR-21-5p
	MSTRG.22423.1	chi-miR-21-5p
	MSTRG.6187.1	chi-miR-21-5p
	MSTRG.1478.1	chi-miR-21-5p
	MSTRG.10600.4	chi-miR-21-5p
	MSTRG.13388.1	chi-miR-21-5p
	MSTRG.4977.2	chi-miR-21-5p
	MSTRG.20918.1	chi-miR-21-5p
	MSTRG.12459.1	chi-miR-21-5p
	MSTRG.11489.1	chi-miR-30b-5p
	MSTRG.23253.1	chi-miR-30b-5p
	MSTRG.8381.5	chi-miR-30b-5p
	MSTRG.3666.1	chi-miR-30b-5p
	MSTRG.8468.1	chi-miR-30b-5p
	MSTRG.22591.13	chi-miR-30b-5p
	MSTRG.19282.1	chi-miR-30b-5p
	MSTRG.18732.1	chi-miR-30b-5p
	MSTRG.7532.1	chi-miR-30b-5p
	MSTRG.1163.2	chi-miR-28-5p
	MSTRG.13352.1	chi-miR-28-5p
	MSTRG.17220.1	chi-miR-28-5p
	MSTRG.18256.1	chi-miR-28-5p
	MSTRG.18260.1	chi-miR-28-5p
	MSTRG.21189.2	chi-miR-28-5p
	MSTRG.22361.1	chi-miR-28-5p
	MSTRG.22362.1	chi-miR-28-5p
	MSTRG.22856.1	chi-miR-28-5p
	MSTRG.23352.1	chi-miR-28-5p
	MSTRG.2577.1	chi-miR-28-5p
	MSTRG.7815.1	chi-miR-28-5p
	MSTRG.8381.5	chi-miR-28-5p
	MSTRG.13246.2	chi-miR-28-5p
	MSTRG.3666.1	chi-miR-28-5p
	MSTRG.6187.1	chi-miR-28-5p
	MSTRG.1478.1	chi-miR-28-5p
	MSTRG.5585.1	chi-miR-28-5p
	MSTRG.18246.1	chi-miR-28-5p
	MSTRG.5468.2	chi-miR-28-5p
	MSTRG.5468.3	chi-miR-28-5p
	MSTRG.16328.2	chi-miR-28-5p
	MSTRG.17804.1	chi-miR-28-5p
	MSTRG.18320.1	chi-miR-28-5p
	MSTRG.1699.1	chi-miR-28-5p
	MSTRG.8706.1	chi-miR-28-5p
	MSTRG.13388.1	chi-miR-28-5p
	MSTRG.4287.2	chi-miR-28-5p
	MSTRG.19900.1	chi-miR-28-5p
	MSTRG.12696.1	chi-miR-28-5p
	MSTRG.18602.1	chi-miR-28-5p
	MSTRG.12459.1	chi-miR-28-5p
	MSTRG.20181.2	chi-miR-28-5p

## Sheet: miRNA-mRNA
miRNA	mRNA
chi-miR-30e-5p	CCNT1
chi-miR-30e-5p	CRISP2
chi-miR-30e-5p	RAB7A
chi-miR-30e-5p	SLC5A3
chi-miR-30e-5p	USP16
chi-miR-30e-5p	JAM2
chi-miR-30e-5p	CADM2
chi-miR-30e-5p	COL8A1
chi-miR-30e-5p	TBC1D23
chi-miR-30e-5p	TMEM45A
chi-miR-30e-5p	SLC35A5
chi-miR-30e-5p	PLA1A
chi-miR-30e-5p	ZNF148
chi-miR-30e-5p	PCYT1A
chi-miR-30e-5p	PPP1R2
chi-miR-30e-5p	TP63
chi-miR-30e-5p	LPP
chi-miR-30e-5p	TBCCD1
chi-miR-30e-5p	chi3K13
chi-miR-30e-5p	B3GNT5
chi-miR-30e-5p	Tnik
chi-miR-30e-5p	SPTSSB
chi-miR-30e-5p	Rnf7
chi-miR-30e-5p	ZBTB38
chi-miR-30e-5p	PPP2R3A
chi-miR-30e-5p	ERG
chi-miR-30e-5p	MFSD6
chi-miR-30e-5p	CERS6
chi-miR-30e-5p	TANK
chi-miR-30e-5p	BAZ2B
chi-miR-30e-5p	ACVR1
chi-miR-30e-5p	NMI
chi-miR-30e-5p	EPC2
chi-miR-30e-5p	DPP10
chi-miR-30e-5p	KCTD18
chi-miR-30e-5p	BZW1
chi-miR-30e-5p	Fam126b
chi-miR-30e-5p	ABI2
chi-miR-30e-5p	CREB1
chi-miR-30e-5p	UNC80
chi-miR-30e-5p	MYL1
chi-miR-30e-5p	IKZF2
chi-miR-30e-5p	USP37
chi-miR-30e-5p	SLC16A14
chi-miR-30e-5p	PLA2G2A
chi-miR-30e-5p	-
chi-miR-30e-5p	POLR3GL
chi-miR-30e-5p	GDAP2
chi-miR-30e-5p	MTF2
chi-miR-30e-5p	LRRC8D
chi-miR-30e-5p	ELAVL4
chi-miR-30e-5p	UBE2F
chi-miR-30e-5p	FIGNL1
chi-miR-30e-5p	HDAC9
chi-miR-30e-5p	DBF4
chi-miR-30e-5p	DOCK4
chi-miR-30e-5p	7-Sep
chi-miR-30e-5p	HOXA1
chi-miR-30e-5p	HNRNPA2B1
chi-miR-30e-5p	Mpp6
chi-miR-30e-5p	ADAM22
chi-miR-30e-5p	PTPRZ1
chi-miR-30e-5p	TNPO3
chi-miR-30e-5p	CEP41
chi-miR-30e-5p	CALD1
chi-miR-30e-5p	LGR5
chi-miR-30e-5p	ZFC3H1
chi-miR-30e-5p	GLIPR1
chi-miR-30e-5p	PPFIA2
chi-miR-30e-5p	NR2C1
chi-miR-30e-5p	chi3k12
chi-miR-30e-5p	LETMD1
chi-miR-30e-5p	ATF1
chi-miR-30e-5p	RACGAP1
chi-miR-30e-5p	LMBR1L
chi-miR-30e-5p	SLC38A4
chi-miR-30e-5p	PRICKLE1
chi-miR-30e-5p	PPHLN1
chi-miR-30e-5p	ZBTB39
chi-miR-30e-5p	ELK3
chi-miR-30e-5p	ANO4
chi-miR-30e-5p	TCP11L2
chi-miR-30e-5p	FOXRED2
chi-miR-30e-5p	ABCC9
chi-miR-30e-5p	Unc5c
chi-miR-30e-5p	FAM13A
chi-miR-30e-5p	PPM1K
chi-miR-30e-5p	ZCCHC4
chi-miR-30e-5p	UGT2B31
chi-miR-30e-5p	CNOT6L
chi-miR-30e-5p	KXD1
chi-miR-30e-5p	P4HA2
chi-miR-30e-5p	RAPGEF6
chi-miR-30e-5p	MATR3
chi-miR-30e-5p	DNAJC18
chi-miR-30e-5p	JAKMIP2
chi-miR-30e-5p	HTR4
chi-miR-30e-5p	CSNK1A1
chi-miR-30e-5p	Dctn4
chi-miR-30e-5p	POLR3G
chi-miR-30e-5p	ZDHHC21
chi-miR-30e-5p	Nfib
chi-miR-30e-5p	RIC1
chi-miR-30e-5p	PRUNE2
chi-miR-30e-5p	VPS13A
chi-miR-30e-5p	TSTD2
chi-miR-30e-5p	GJA1
chi-miR-30e-5p	NT5DC1
chi-miR-30e-5p	BEND3
chi-miR-30e-5p	ATG5
chi-miR-30e-5p	chi3k7
chi-miR-30e-5p	L3MBTL3
chi-miR-30e-5p	BCLAF1
chi-miR-30e-5p	STXBP5
chi-miR-30e-5p	TRIM36
chi-miR-30e-5p	DPP8
chi-miR-30e-5p	SENP8
chi-miR-30e-5p	HAUS4
chi-miR-30e-5p	SLC12A6
chi-miR-30e-5p	TMEM87A
chi-miR-30e-5p	FRMD6
chi-miR-30e-5p	GNG10
chi-miR-30e-5p	PAF
chi-miR-30e-5p	CSNK1G1
chi-miR-30e-5p	ICE2
chi-miR-30e-5p	DMXL2
chi-miR-30e-5p	AP5M1
chi-miR-30e-5p	PPP2R5E
chi-miR-30e-5p	PTGR2
chi-miR-30e-5p	IL1R2
chi-miR-30e-5p	RASGRP3
chi-miR-30e-5p	SRSF7
chi-miR-30e-5p	MORN2
chi-miR-30e-5p	PAPOLG
chi-miR-30e-5p	PLEK
chi-miR-30e-5p	GOLGA1
chi-miR-30e-5p	TOR1B
chi-miR-30e-5p	COMMD6
chi-miR-30e-5p	TASP1
chi-miR-30e-5p	ESF1
chi-miR-30e-5p	FLRT3
chi-miR-30e-5p	Nebl
chi-miR-30e-5p	KIAA1217
chi-miR-30e-5p	EPC1
chi-miR-30e-5p	Stx16
chi-miR-30e-5p	Cstf1
chi-miR-30e-5p	ITCH
chi-miR-30e-5p	PLAG1
chi-miR-30e-5p	TCEB1
chi-miR-30e-5p	OXR1
chi-miR-30e-5p	CCDC82
chi-miR-30e-5p	CUL5
chi-miR-30e-5p	C11orf57
chi-miR-30e-5p	USP2
chi-miR-30e-5p	SAAL1
chi-miR-30e-5p	RGS2
chi-miR-30e-5p	MYOC
chi-miR-30e-5p	ERRFI1
chi-miR-30e-5p	DNAJC16
chi-miR-30e-5p	KLHL20
chi-miR-30e-5p	ZBTB37
chi-miR-30e-5p	RGS8
chi-miR-30e-5p	SWT1
chi-miR-30e-5p	HMCN1
chi-miR-30e-5p	ARFIP1
chi-miR-30e-5p	TMEM154
chi-miR-30e-5p	EDNRA
chi-miR-30e-5p	TMEM144
chi-miR-30e-5p	ZNRF1
chi-miR-30e-5p	SLC7A6
chi-miR-30e-5p	ZNF300
chi-miR-30e-5p	FAAP24
chi-miR-30e-5p	KIAA0355
chi-miR-30e-5p	Zfp30
chi-miR-30e-5p	RAB4B
chi-miR-30e-5p	TUBD1
chi-miR-30e-5p	DGKE
chi-miR-30e-5p	FAM222B
chi-miR-30e-5p	ANKFY1
chi-miR-30e-5p	AURKB
chi-miR-30e-5p	Cdk12
chi-miR-30e-5p	PITPNC1
chi-miR-30e-5p	GAA
chi-miR-30e-5p	MARVELD2
chi-miR-30e-5p	SRSF11
chi-miR-30e-5p	SGTB
chi-miR-30e-5p	EMB
chi-miR-30e-5p	EDC3
chi-miR-30e-5p	CPSF2
chi-miR-30e-5p	ATG2B
chi-miR-30e-5p	UBE2D4
chi-miR-30e-5p	EOMES
chi-miR-30e-5p	GOLGA4
chi-miR-30e-5p	Nktr
chi-miR-30e-5p	CHL1
chi-miR-30e-5p	GXYLT2
chi-miR-30e-5p	ADAMTS9
chi-miR-30e-5p	RPP14
chi-miR-30e-5p	SFMBT1
chi-miR-30e-5p	CCR1
chi-miR-30e-5p	OARD1
chi-miR-30e-5p	GCLC
chi-miR-30e-5p	GCNT2
chi-miR-30e-5p	DSC1
chi-miR-30e-5p	EPG5
chi-miR-30e-5p	RAB27B
chi-miR-30e-5p	SERPINB7
chi-miR-30e-5p	DCUN1D3
chi-miR-30e-5p	ANKS4B
chi-miR-30e-5p	ABAT
chi-miR-30e-5p	FAM204A
chi-miR-30e-5p	SEC23IP
chi-miR-30e-5p	PLEKHA1
chi-miR-30e-5p	ASB5
chi-miR-30e-5p	Rarb
chi-miR-30e-5p	FAM13C
chi-miR-30e-5p	ARID5B
chi-miR-30e-5p	P4HA1
chi-miR-30e-5p	FAM133A
chi-miR-30e-5p	MUM1L1
chi-miR-30e-5p	FAM199X
chi-miR-30e-5p	PSMD10
chi-miR-30e-5p	Slc25a14
chi-miR-30e-5p	ARHGEF6
chi-miR-30e-5p	ZNF711
chi-miR-30e-5p	UGT2B4
chi-miR-30e-5p	GLRX
chi-miR-30e-5p	LARP7
chi-miR-30e-5p	RBMX
chi-miR-30e-5p	MRPL9
chi-miR-30e-5p	LRIG2
chi-miR-30e-5p	CCDC18
chi-miR-30e-5p	PHTF2
chi-miR-30e-5p	PLD1
chi-miR-30e-5p	REST
chi-miR-30e-5p	Adgrl3
chi-miR-30e-5p	mask
chi-miR-30e-5p	ANKRD17
chi-miR-30e-5p	SLC12A2
chi-miR-30e-5p	SEMA6A
chi-miR-30e-5p	ANKHD1
chi-miR-30e-5p	SLC36A1
chi-miR-30e-5p	MFAP3
chi-miR-30e-5p	NEK1
chi-miR-30e-5p	TRDN
chi-miR-30e-5p	ARG1
chi-miR-30e-5p	PARP16
chi-miR-30e-5p	RBM23
chi-miR-30e-5p	Rgs6
chi-miR-30e-5p	Ttc8
chi-miR-30e-5p	SPAST
chi-miR-30e-5p	PFN4
chi-miR-30e-5p	N6AMT2
chi-miR-30e-5p	CUL2
chi-miR-30e-5p	HOXD8
chi-miR-30e-5p	FAM110B
chi-miR-30e-5p	TRIQK
chi-miR-30e-5p	USP47
chi-miR-30e-5p	RGL1
chi-miR-30e-5p	RPS6KC1
chi-miR-30e-5p	GATB
chi-miR-30e-5p	GRIA2
chi-miR-30e-5p	ANKRD13A
chi-miR-30e-5p	SLC38A7
chi-miR-30e-5p	PIKFYVE
chi-miR-30e-5p	ZNF546
chi-miR-30e-5p	Cbx8
chi-miR-30e-5p	FAM169A
chi-miR-30e-5p	Bdp1
chi-miR-30e-5p	PRLR
chi-miR-30e-5p	RAI14
chi-miR-30e-5p	LRRK1
chi-miR-30e-5p	SPHKAP
chi-miR-30e-5p	STAC
chi-miR-30e-5p	S100PBP
chi-miR-30e-5p	BTN1A1
chi-miR-30e-5p	MKL2
chi-miR-30e-5p	UBXN8
chi-miR-30e-5p	CBLB
chi-miR-30e-5p	NRK
chi-miR-30e-5p	chiC1
chi-miR-30e-5p	CELSR3
chi-miR-30e-5p	ARF4
chi-miR-30e-5p	SRGAP3
chi-miR-30e-5p	VOPP1
chi-miR-30e-5p	GADL1
chi-miR-30e-5p	ERC2
chi-miR-30e-5p	BTBD9
chi-miR-30e-5p	RUNX1
chi-miR-30e-5p	DAAM2
chi-miR-30e-5p	TNXB
chi-miR-30e-5p	CD2AP
chi-miR-30e-5p	RAB23
chi-miR-30e-5p	Sox4
chi-miR-30e-5p	HIVEP1
chi-miR-30e-5p	RNF144B
chi-miR-30e-5p	IP6K3
chi-miR-30e-5p	DSC2
chi-miR-30e-5p	SMAD2
chi-miR-30e-5p	WDR7
chi-miR-30e-5p	ZNF521
chi-miR-30e-5p	MTCL1
chi-miR-30e-5p	PTPN2
chi-miR-30e-5p	FHOD3
chi-miR-30e-5p	Epb41l3
chi-miR-30e-5p	CELF4
chi-miR-30e-5p	SNX8
chi-miR-30e-5p	GIGYF1
chi-miR-30e-5p	Tnrc6a
chi-miR-30e-5p	EEF2K
chi-miR-30e-5p	TECPR1
chi-miR-30e-5p	UBE2I
chi-miR-30e-5p	POLR3E
chi-miR-30e-5p	RBFOX1
chi-miR-30e-5p	SBK1
chi-miR-30e-5p	TMC7
chi-miR-30e-5p	Chst12
chi-miR-30e-5p	GIGYF2
chi-miR-30e-5p	C10orf76
chi-miR-30e-5p	FAM45A
chi-miR-30e-5p	AFAP1L2
chi-miR-30e-5p	MCMBP
chi-miR-30e-5p	OAT
chi-miR-30e-5p	A1CF
chi-miR-30e-5p	TRUB1
chi-miR-30e-5p	HOOK3
chi-miR-30e-5p	STOX2
chi-miR-30e-5p	TUSC3
chi-miR-30e-5p	MICU3
chi-miR-30e-5p	CSGALNACT1
chi-miR-30e-5p	TENM3
chi-miR-30e-5p	RWDD4
chi-miR-30e-5p	Rnf122
chi-miR-30e-5p	BMPR1A
chi-miR-30e-5p	ANXA7
chi-miR-30e-5p	DLG5
chi-miR-30e-5p	ARID4B
chi-miR-30e-5p	ERCC6
chi-miR-30e-5p	8-Mar
chi-miR-30e-5p	chiK8
chi-miR-30e-5p	LYST
chi-miR-30e-5p	TET1
chi-miR-30e-5p	SLC29A3
chi-miR-30e-5p	NRG3
chi-miR-30e-5p	COL13A1
chi-miR-30e-5p	CAPN1
chi-miR-30e-5p	Picalm
chi-miR-30e-5p	SLC6A9
chi-miR-30e-5p	CTTN1
chi-miR-30e-5p	CTTN
chi-miR-30e-5p	ZBTB44
chi-miR-30e-5p	TRMT112
chi-miR-30e-5p	EED
chi-miR-30e-5p	CCDC90B
chi-miR-30e-5p	Dagla
chi-miR-30e-5p	HEPHL1
chi-miR-30e-5p	NHSL2
chi-miR-30e-5p	TAB3
chi-miR-30e-5p	MXRA5
chi-miR-30e-5p	RLIM
chi-miR-30e-5p	CNKSR2
chi-miR-30e-5p	JADE3
chi-miR-30e-5p	EDA
chi-miR-30e-5p	THOC2
chi-miR-30e-5p	STAG2
chi-miR-30e-5p	RAP2C
chi-miR-30e-5p	ZNF275
chi-miR-30e-5p	MCF2L
chi-miR-30e-5p	CCDC120
chi-miR-30e-5p	JAK1
chi-miR-30e-5p	LEPR
chi-miR-30e-5p	Col11a1
chi-miR-30e-5p	TTLL7
chi-miR-30e-5p	SH3GLB1
chi-miR-30e-5p	SLC35A3
chi-miR-30e-5p	IGSF3
chi-miR-30e-5p	CELF3
chi-miR-30e-5p	UBXN7
chi-miR-30e-5p	TMEM44
chi-miR-30e-5p	LHX8
chi-miR-30e-5p	UBE3C
chi-miR-30e-5p	ZNF746
chi-miR-30e-5p	HIPK2
chi-miR-30e-5p	TRIM24
chi-miR-30e-5p	HECW1
chi-miR-30e-5p	TMEM168
chi-miR-30e-5p	BMT2
chi-miR-30e-5p	SYPL1
chi-miR-30e-5p	RUNDC3B
chi-miR-30e-5p	FAM126A
chi-miR-30e-5p	PPP1R9A
chi-miR-30e-5p	KCNC2
chi-miR-30e-5p	OSBPL8
chi-miR-30e-5p	PAWR
chi-miR-30e-5p	PPP1R12A
chi-miR-30e-5p	LIN7A
chi-miR-30e-5p	ATP2B1
chi-miR-30e-5p	EEA1
chi-miR-30e-5p	CALCOCO1
chi-miR-30e-5p	Csad
chi-miR-30e-5p	Rarg
chi-miR-30e-5p	EVA1C
chi-miR-30e-5p	SCN8A
chi-miR-30e-5p	CERS5
chi-miR-30e-5p	SKIL
chi-miR-30e-5p	GXYLT1
chi-miR-30e-5p	CPSF6
chi-miR-30e-5p	CPM
chi-miR-30e-5p	TMPO
chi-miR-30e-5p	NFYB
chi-miR-30e-5p	SLC41A2
chi-miR-30e-5p	LARGE1
chi-miR-30e-5p	KRAS
chi-miR-30e-5p	CACNA1C
chi-miR-30e-5p	BRD1
chi-miR-30e-5p	PFN2
chi-miR-30e-5p	WWTR1
chi-miR-30e-5p	Camk2d
chi-miR-30e-5p	SLIT2
chi-miR-30e-5p	ADGRA3
chi-miR-30e-5p	STIM2
chi-miR-30e-5p	DCUN1D4
chi-miR-30e-5p	CXCL1
chi-miR-30e-5p	BMP2K
chi-miR-30e-5p	RASGEF1B
chi-miR-30e-5p	PTPN13
chi-miR-30e-5p	CPEB2
chi-miR-30e-5p	CAMK4
chi-miR-30e-5p	CHD1
chi-miR-30e-5p	FAM172A
chi-miR-30e-5p	PPARGC1B
chi-miR-30e-5p	ARHGAP26
chi-miR-30e-5p	PURA
chi-miR-30e-5p	SEC24A
chi-miR-30e-5p	Aff4
chi-miR-30e-5p	WDR18
chi-miR-30e-5p	RNF44
chi-miR-30e-5p	8-Sep
chi-miR-30e-5p	SEMA6B
chi-miR-30e-5p	UBA5
chi-miR-30e-5p	Cyp4f6
chi-miR-30e-5p	CYP4F2
chi-miR-30e-5p	ARRDC2
chi-miR-30e-5p	CNOT6
chi-miR-30e-5p	ZBTB21
chi-miR-30e-5p	SH3RF1
chi-miR-30e-5p	GALNT7
chi-miR-30e-5p	HMBOX1
chi-miR-30e-5p	SNAPC3
chi-miR-30e-5p	APBA1
chi-miR-30e-5p	CARNMT1
chi-miR-30e-5p	PPP3CC
chi-miR-30e-5p	ADRA1A
chi-miR-30e-5p	NAA35
chi-miR-30e-5p	ZCCHC6
chi-miR-30e-5p	AOPEP
chi-miR-30e-5p	KIAA1958
chi-miR-30e-5p	FAM46A
chi-miR-30e-5p	RWDD2A
chi-miR-30e-5p	VGLL2
chi-miR-30e-5p	REV3L
chi-miR-30e-5p	MICAL1
chi-miR-30e-5p	PRDM1
chi-miR-30e-5p	MRAP2
chi-miR-30e-5p	Ptprk
chi-miR-30e-5p	ARFGEF3
chi-miR-30e-5p	PHACTR2
chi-miR-30e-5p	PLEKHG1
chi-miR-30e-5p	SERAC1
chi-miR-30e-5p	QKI
chi-miR-30e-5p	PAQR5
chi-miR-30e-5p	GLCE
chi-miR-30e-5p	DENND4A
chi-miR-30e-5p	TICAM2
chi-miR-30e-5p	EPB41L4A
chi-miR-30e-5p	RPS6KA5
chi-miR-30e-5p	EML5
chi-miR-30e-5p	GPATCH2L
chi-miR-30e-5p	FBXO34
chi-miR-30e-5p	SAMD4A
chi-miR-30e-5p	SEMA6D
chi-miR-30e-5p	TMOD2
chi-miR-30e-5p	MYO5A
chi-miR-30e-5p	FAM214A
chi-miR-30e-5p	NEDD4
chi-miR-30e-5p	FAM81A
chi-miR-30e-5p	BAHD1
chi-miR-30e-5p	KHNYN
chi-miR-30e-5p	TSC1
chi-miR-30e-5p	ZNF654
chi-miR-30e-5p	IFFO2
chi-miR-30e-5p	Bcl2l11
chi-miR-30e-5p	STRN
chi-miR-30e-5p	EIF2AK2
chi-miR-30e-5p	SOS1
chi-miR-30e-5p	ASB3
chi-miR-30e-5p	USP48
chi-miR-30e-5p	KDM3A
chi-miR-30e-5p	REEP1
chi-miR-30e-5p	Ahsa2
chi-miR-30e-5p	TIA1
chi-miR-30e-5p	LCLAT1
chi-miR-30e-5p	FAM228B
chi-miR-30e-5p	FAM49A
chi-miR-30e-5p	GREB1
chi-miR-30e-5p	STXBP1
chi-miR-30e-5p	FUBP3
chi-miR-30e-5p	MAN1B1
chi-miR-30e-5p	CLYBL
chi-miR-30e-5p	ABCC4
chi-miR-30e-5p	RBM26
chi-miR-30e-5p	RBM27
chi-miR-30e-5p	ARID1A
chi-miR-30e-5p	RCBTB1
chi-miR-30e-5p	FGR
chi-miR-30e-5p	PCDH17
chi-miR-30e-5p	KIF16B
chi-miR-30e-5p	ACBD5
chi-miR-30e-5p	SUV39H2
chi-miR-30e-5p	PCMTD2
chi-miR-30e-5p	GMEB2
chi-miR-30e-5p	ASXL1
chi-miR-30e-5p	Rbm12
chi-miR-30e-5p	MARCKSL1
chi-miR-30e-5p	PHF20
chi-miR-30e-5p	DLGAP4
chi-miR-30e-5p	RALGAPB
chi-miR-30e-5p	ZMYND8
chi-miR-30e-5p	SLC9A8
chi-miR-30e-5p	TAF2
chi-miR-30e-5p	WWP1
chi-miR-30e-5p	CCNE2
chi-miR-30e-5p	MTDH
chi-miR-30e-5p	YWHAZ
chi-miR-30e-5p	ZNF704
chi-miR-30e-5p	PDE7A
chi-miR-30e-5p	Ythdf3
chi-miR-30e-5p	CHD9
chi-miR-30e-5p	LYN
chi-miR-30e-5p	FAM91A1
chi-miR-30e-5p	TSNARE1
chi-miR-30e-5p	PTP4A1
chi-miR-30e-5p	OGFRL1
chi-miR-30e-5p	Rims1
chi-miR-30e-5p	Rims2
chi-miR-30e-5p	DGKZ
chi-miR-30e-5p	CHST1
chi-miR-30e-5p	KMT2A
chi-miR-30e-5p	NCAM1
chi-miR-30e-5p	Sox13
chi-miR-30e-5p	Plekha6
chi-miR-30e-5p	NUCKS1
chi-miR-30e-5p	TROVE2
chi-miR-30e-5p	MARK1
chi-miR-30e-5p	MIA3
chi-miR-30e-5p	CEP170
chi-miR-30e-5p	PIK3CD
chi-miR-30e-5p	INO80D
chi-miR-30e-5p	SPEN
chi-miR-30e-5p	RSC1A1
chi-miR-30e-5p	RC3H1
chi-miR-30e-5p	RABGAP1L
chi-miR-30e-5p	RALGPS2
chi-miR-30e-5p	CEP350
chi-miR-30e-5p	EDEM3
chi-miR-30e-5p	TRMT1L
chi-miR-30e-5p	LPGAT1
chi-miR-30e-5p	DENND1B
chi-miR-30e-5p	AP1B1
chi-miR-30e-5p	TTC28
chi-miR-30e-5p	PXN
chi-miR-30e-5p	SGO2
chi-miR-30e-5p	Satb2
chi-miR-30e-5p	setd1ba
chi-miR-30e-5p	PITPNM2
chi-miR-30e-5p	ANKRD44
chi-miR-30e-5p	FAM198B
chi-miR-30e-5p	LARP1B
chi-miR-30e-5p	GLI2
chi-miR-30e-5p	CFDP2
chi-miR-30e-5p	TMEM170A
chi-miR-30e-5p	PTPN4
chi-miR-30e-5p	TRAPPC2L
chi-miR-30e-5p	CYLD
chi-miR-30e-5p	GNAO1
chi-miR-30e-5p	ZNF319
chi-miR-30e-5p	Cbfb
chi-miR-30e-5p	NFATC3
chi-miR-30e-5p	NFAT5
chi-miR-30e-5p	ZNF507
chi-miR-30e-5p	CEACAM6
chi-miR-30e-5p	ZNF184
chi-miR-30e-5p	NR4A2
chi-miR-30e-5p	PLA2R1
chi-miR-30e-5p	DZIP3
chi-miR-30e-5p	PGS1
chi-miR-30e-5p	MFSD11
chi-miR-30e-5p	HELZ
chi-miR-30e-5p	SCN2A
chi-miR-30e-5p	MMD
chi-miR-30e-5p	YPEL2
chi-miR-30e-5p	KSR1
chi-miR-30e-5p	SSH2
chi-miR-30e-5p	FAM57A
chi-miR-30e-5p	Itga6
chi-miR-30e-5p	SPAG9
chi-miR-30e-5p	WIPF1
chi-miR-30e-5p	FBXL20
chi-miR-30e-5p	HNRNPA1
chi-miR-30e-5p	CYB561
chi-miR-30e-5p	WDR45B
chi-miR-30e-5p	MAFG
chi-miR-30e-5p	KIF2A
chi-miR-30e-5p	MIER3
chi-miR-30e-5p	Ctnnd2
chi-miR-30e-5p	PAPOLA
chi-miR-30e-5p	ZFYVE21
chi-miR-30e-5p	ITPK1
chi-miR-30e-5p	BTBD7
chi-miR-30e-5p	DNAJA4
chi-miR-30e-5p	EML1
chi-miR-30e-5p	NTRK3
chi-miR-30e-5p	BCL11B
chi-miR-30e-5p	SETD5
chi-miR-30e-5p	LRRFIP2
chi-miR-30e-5p	URGCP
chi-miR-30e-5p	NR2C2
chi-miR-30e-5p	TMCC1
chi-miR-27b-3p	ABCA12
chi-miR-27b-3p	TMIE
chi-miR-27b-3p	SLC35F1
chi-miR-27b-3p	DGKB
chi-miR-27b-3p	UNC80
chi-miR-27b-3p	LONRF2
chi-miR-27b-3p	RALYL
chi-miR-27b-3p	GLRB
chi-miR-27b-3p	IRS4
chi-miR-27b-3p	ROR1
chi-miR-27b-3p	STEAP4
chi-miR-27b-3p	RSPO2
chi-miR-27b-3p	GREM1
chi-miR-27b-3p	EYA1
chi-miR-27b-3p	CADM1
chi-miR-27b-3p	CXCL16
chi-miR-27b-3p	LBH
chi-miR-27b-3p	SPOCK1
chi-miR-27b-3p	SATB2
chi-miR-27b-3p	PGLYRP4
chi-miR-27b-3p	VGLL2
chi-miR-27b-3p	SIX1
chi-miR-27b-3p	AGL
chi-miR-27b-3p	CEMIP
chi-miR-27b-3p	ADGRG1
chi-miR-27b-3p	AIM1
chi-miR-27b-3p	KCNC2
chi-miR-27b-3p	LRRN1
chi-miR-27b-3p	SHTN1
chi-miR-27b-3p	SFRP1
chi-miR-27b-3p	ROS1
chi-miR-27b-3p	CAP2
chi-miR-27b-3p	CXADR
chi-miR-27b-3p	SHISA2
chi-miR-27b-3p	ISL1
chi-miR-27b-3p	ACTN2
chi-miR-27b-3p	DPYS
chi-miR-27b-3p	RHOJ
chi-miR-27b-3p	CELF2
chi-miR-27b-3p	NGFR
chi-miR-27b-3p	FRMD4B
chi-miR-27b-3p	ZFHX4
chi-miR-27b-3p	PKIA
chi-miR-27b-3p	INPP5J
chi-miR-27b-3p	ADAMTSL3
chi-miR-27b-3p	EYA4
chi-miR-27b-3p	TPM3
chi-miR-27b-3p	KLHL31
chi-miR-27b-3p	POU2F3
chi-miR-27b-3p	ALCAM
chi-miR-27b-3p	SLCO5A1
chi-miR-27b-3p	PRKAR1B
chi-miR-27b-3p	IFI30
chi-miR-27b-3p	NRK
chi-miR-27b-3p	KLHL13
chi-miR-27b-3p	GRIN2D
chi-miR-27b-3p	MYPN
chi-miR-27b-3p	EFNA5
chi-miR-27b-3p	ANK2
chi-miR-27b-3p	THRB
chi-miR-27b-3p	PROB1
chi-miR-27b-3p	TMEM182
chi-miR-27b-3p	TTLL7
chi-miR-27b-3p	ERICH3
chi-miR-27b-3p	PELI2
chi-miR-27b-3p	PAWR
chi-miR-27b-3p	KIF21A
chi-miR-27b-3p	A2ML1
chi-miR-27b-3p	CLCN5
chi-miR-27b-3p	FOXP2
chi-miR-27b-3p	CACNA2D3
chi-miR-27b-3p	RERG
chi-miR-27b-3p	ARX
chi-miR-27b-3p	ADAM19
chi-miR-27b-3p	NETO2
chi-miR-27b-3p	ZNF385D
chi-miR-27b-3p	RBM24
chi-miR-27b-3p	ST6GAL2
chi-miR-27b-3p	BEST3
chi-miR-27b-3p	IL17RE
chi-miR-27b-3p	DSC3
chi-miR-27b-3p	EHF
chi-miR-27b-3p	ADAM22
chi-miR-27b-3p	STAB2
chi-miR-27b-3p	SFRP2
chi-miR-27b-3p	SH3BGRL2
chi-miR-27b-3p	SPG21
chi-miR-27b-3p	HOXA10
chi-miR-27b-3p	RASSF10
chi-miR-27b-3p	EBF3
chi-miR-27b-3p	ADGRD1
chi-miR-27b-3p	B3GNT7
chi-miR-27b-3p	FAM3B
chi-miR-27b-3p	QKI
chi-miR-27b-3p	VASH2
chi-miR-27b-3p	HUNK
chi-miR-27b-3p	CHST1
chi-miR-27b-3p	PPM1H
chi-miR-27b-3p	SCRN1
chi-miR-27b-3p	GPD2
chi-miR-27b-3p	APCDD1
chi-miR-27b-3p	PLPP6
chi-miR-27b-3p	STK32B
chi-miR-27b-3p	ST14
chi-miR-27b-3p	FILIP1
chi-miR-27b-3p	SLC52A3
chi-miR-27b-3p	FGF1
chi-miR-27b-3p	CARNS1
chi-miR-27b-3p	HIPK3
chi-miR-27b-3p	MFHAS1
chi-miR-27b-3p	HIC1
chi-miR-27b-3p	SETD7
chi-miR-27b-3p	MAGI1
chi-miR-27b-3p	KCNN2
chi-miR-27b-3p	PRKAA2
chi-miR-27b-3p	PTGIS
chi-miR-27b-3p	GNG4
chi-miR-27b-3p	RUNX1
chi-miR-27b-3p	MYO5A
chi-miR-27b-3p	GDPD2
chi-miR-27b-3p	FBXO10
chi-miR-27b-3p	RASGEF1C
chi-miR-27b-3p	CA3
chi-miR-27b-3p	PRLR
chi-miR-27b-3p	ST6GALNAC4
chi-miR-27b-3p	ZNF385A
chi-miR-27b-3p	ADA
chi-miR-27b-3p	CBFA2T3
chi-miR-27b-3p	CACNB2
chi-miR-27b-3p	SPRY1
chi-miR-27b-3p	CDH5
chi-miR-27b-3p	PDE10A
chi-miR-27b-3p	PTPRK
chi-miR-27b-3p	GOLM1
chi-miR-27b-3p	MPP6
chi-miR-27b-3p	MRAP2
chi-miR-27b-3p	PNKD
chi-miR-27b-3p	HRH1
chi-miR-27b-3p	KL
chi-miR-27b-3p	EGR3
chi-miR-27b-3p	CLSTN2
chi-miR-27b-3p	ZNF608
chi-miR-27b-3p	RCAN3
chi-miR-27b-3p	EGFR
chi-miR-27b-3p	FZD3
chi-miR-27b-3p	ELL2
chi-miR-27b-3p	SLC35F2
chi-miR-27b-3p	EFNB2
chi-miR-27b-3p	SAMD4A
chi-miR-27b-3p	WISP1
chi-miR-27b-3p	SPRY2
chi-miR-27b-3p	PKIB
chi-miR-27b-3p	SESN2
chi-miR-27b-3p	RGS8
chi-miR-27b-3p	ARFGEF3
chi-miR-27b-3p	CSRNP1
chi-miR-27b-3p	ATF3
chi-miR-27b-3p	KIF1A
chi-miR-27b-3p	MCC
chi-miR-27b-3p	KIF5C
chi-miR-27b-3p	GPR75
chi-miR-27b-3p	FOXC1
chi-miR-27b-3p	NR5A2
chi-miR-27b-3p	FAM102A
chi-miR-27b-3p	FGF14
chi-miR-27b-3p	PTGER4
chi-miR-27b-3p	PLA2G4E
chi-miR-27b-3p	CDH6
chi-miR-27b-3p	BDKRB2
chi-miR-27b-3p	MAL2
chi-miR-27b-3p	XPR1
chi-miR-27b-3p	SORL1
chi-miR-27b-3p	LACC1
chi-miR-27b-3p	NEBL
chi-miR-27b-3p	ZBTB42
chi-miR-27b-3p	FBLN2
chi-miR-27b-3p	NEURL1B
chi-miR-27b-3p	BOC
chi-miR-27b-3p	BBX
chi-miR-27b-3p	CEP112
chi-miR-27b-3p	GABRB3
chi-miR-27b-3p	TEX14
chi-miR-27b-3p	PEAK1
chi-miR-1185-3p	PTCH1
chi-miR-1185-3p	FOXI3
chi-miR-1185-3p	BMP7
chi-miR-1185-3p	RALYL
chi-miR-1185-3p	CUX2
chi-miR-1185-3p	EBF2
chi-miR-1185-3p	HOXC13
chi-miR-1185-3p	SOSTDC1
chi-miR-1185-3p	ADAMTS20
chi-miR-1185-3p	RBM20
chi-miR-1185-3p	ROBO2
chi-miR-1185-3p	STEAP4
chi-miR-1185-3p	PPARGC1A
chi-miR-1185-3p	ARAP2
chi-miR-1185-3p	EYA1
chi-miR-1185-3p	LMO1
chi-miR-1185-3p	ALX4
chi-miR-1185-3p	SOX5
chi-miR-1185-3p	SATB2
chi-miR-1185-3p	TSPAN7
chi-miR-1185-3p	CAP2
chi-miR-1185-3p	TSPAN12
chi-miR-1185-3p	TTN
chi-miR-1185-3p	SATB1
chi-miR-1185-3p	NGFR
chi-miR-1185-3p	MUC15
chi-miR-1185-3p	ADAMTSL3
chi-miR-1185-3p	KCNH7
chi-miR-1185-3p	KLHL31
chi-miR-1185-3p	KLF5
chi-miR-1185-3p	CSRNP3
chi-miR-1185-3p	FREM1
chi-miR-1185-3p	PDZK1
chi-miR-1185-3p	KLHL13
chi-miR-1185-3p	NXPH2
chi-miR-1185-3p	JAK3
chi-miR-1185-3p	PDE3B
chi-miR-1185-3p	DSP
chi-miR-1185-3p	TTLL7
chi-miR-1185-3p	VGLL4
chi-miR-1185-3p	PAWR
chi-miR-1185-3p	CFL2
chi-miR-1185-3p	CD24
chi-miR-1185-3p	VAV3
chi-miR-1185-3p	DENND2C
chi-miR-1185-3p	NETO2
chi-miR-1185-3p	ASB15
chi-miR-1185-3p	PCDH7
chi-miR-1185-3p	CDK5R1
chi-miR-1185-3p	HOXA9
chi-miR-1185-3p	ABCC9
chi-miR-1185-3p	COL13A1
chi-miR-1185-3p	PHACTR2
chi-miR-1185-3p	SLC16A9
chi-miR-1185-3p	OSBPL3
chi-miR-1185-3p	TGFA
chi-miR-1185-3p	NID1
chi-miR-1185-3p	COL4A5
chi-miR-1185-3p	FBXO32
chi-miR-1185-3p	DSC1
chi-miR-1185-3p	QKI
chi-miR-1185-3p	RAB3C
chi-miR-1185-3p	ZNF106
chi-miR-1185-3p	HOXA1
chi-miR-1185-3p	LRRC30
chi-miR-1185-3p	FGD4
chi-miR-1185-3p	TMEM47
chi-miR-1185-3p	TOX
chi-miR-1185-3p	BACH2
chi-miR-1185-3p	DMRT2
chi-miR-1185-3p	SCN2A
chi-miR-1185-3p	TIAM1
chi-miR-1185-3p	MUM1L1
chi-miR-1185-3p	FOSL2
chi-miR-1185-3p	EPB41L4B
chi-miR-1185-3p	HIPK3
chi-miR-1185-3p	LDB2
chi-miR-1185-3p	PRKAA2
chi-miR-1185-3p	FAM13C
chi-miR-1185-3p	LARP1B
chi-miR-1185-3p	GABRA1
chi-miR-1185-3p	IGF1R
chi-miR-1185-3p	EDN2
chi-miR-1185-3p	EZR
chi-miR-1185-3p	TMEM246
chi-miR-1185-3p	ANK1
chi-miR-1185-3p	RNF150
chi-miR-1185-3p	CAMK2D
chi-miR-1185-3p	PRLR
chi-miR-1185-3p	CEBPB
chi-miR-1185-3p	TRIM21
chi-miR-1185-3p	CELSR1
chi-miR-1185-3p	CDS1
chi-miR-1185-3p	ARID5B
chi-miR-1185-3p	LINGO1
chi-miR-1185-3p	FGF18
chi-miR-1185-3p	ITGA7
chi-miR-1185-3p	GPR1
chi-miR-1185-3p	SEMA3E
chi-miR-1185-3p	PLXNC1
chi-miR-1185-3p	GCNT4
chi-miR-1185-3p	ZCCHC24
chi-miR-1185-3p	PDE10A
chi-miR-1185-3p	SEMA3C
chi-miR-1185-3p	CHST2
chi-miR-1185-3p	TSC22D1
chi-miR-1185-3p	CTGF
chi-miR-1185-3p	FGF7
chi-miR-1185-3p	NR1D2
chi-miR-1185-3p	NPNT
chi-miR-1185-3p	LTBP1
chi-miR-1185-3p	GYG1
chi-miR-1185-3p	CRYBA1
chi-miR-1185-3p	ESYT3
chi-miR-1185-3p	HRH1
chi-miR-1185-3p	ADAMTS3
chi-miR-1185-3p	STIM2
chi-miR-1185-3p	SLC6A1
chi-miR-1185-3p	CLSTN2
chi-miR-1185-3p	RRAGD
chi-miR-1185-3p	CNTNAP4
chi-miR-1185-3p	TMEM200A
chi-miR-1185-3p	MYADM
chi-miR-1185-3p	INPP4A
chi-miR-1185-3p	SPAG1
chi-miR-1185-3p	HTR7
chi-miR-1185-3p	SH3D19
chi-miR-1185-3p	LHFPL3
chi-miR-1185-3p	STON1
chi-miR-1185-3p	TMC7
chi-miR-1185-3p	SMIM1
chi-miR-1185-3p	TSC22D2
chi-miR-1185-3p	COL12A1
chi-miR-1185-3p	UHRF1BP1L
chi-miR-1185-3p	SCN4B
chi-miR-1185-3p	EFNB2
chi-miR-1185-3p	SAMD4A
chi-miR-1185-3p	PKIB
chi-miR-1185-3p	ONECUT2
chi-miR-1185-3p	DGAT2
chi-miR-1185-3p	NEFL
chi-miR-1185-3p	SGCD
chi-miR-1185-3p	KIF1A
chi-miR-1185-3p	MBNL3
chi-miR-1185-3p	CRIM1
chi-miR-1185-3p	PTGER3
chi-miR-1185-3p	SLC19A2
chi-miR-1185-3p	RANBP3L
chi-miR-1185-3p	SLC8A1
chi-miR-1185-3p	MC5R
chi-miR-1185-3p	NR2F2
chi-miR-1185-3p	KIF5C
chi-miR-1185-3p	PTPN3
chi-miR-1185-3p	MITF
chi-miR-1185-3p	CERS3
chi-miR-1185-3p	ZNF436
chi-miR-1185-3p	MINK1
chi-miR-1185-3p	PRDM16
chi-miR-1185-3p	KIAA0408
chi-miR-1185-3p	PLCH1
chi-miR-1185-3p	TASP1
chi-miR-1185-3p	GPHN
chi-miR-1185-3p	CSAD
chi-miR-1185-3p	MYCN
chi-miR-1185-3p	CBX7
chi-miR-1185-3p	ITGA2
chi-miR-1185-3p	STX12
chi-miR-1185-3p	SORL1
chi-miR-1185-3p	RAB27B
chi-miR-1185-3p	GOLIM4
chi-miR-1185-3p	ACHE
chi-miR-1185-3p	TFDP2
chi-miR-1185-3p	LEPR
chi-miR-1185-3p	S100A10
chi-miR-1185-3p	MSI2
chi-miR-1185-3p	SRGAP1
chi-miR-1185-3p	MAML2
chi-miR-1185-3p	ERCC6L2
chi-miR-1185-3p	SPRY3
chi-miR-1185-3p	UST
chi-miR-1185-3p	MYH9
chi-miR-1185-3p	ZNF217
chi-miR-1185-3p	ADRA1A
chi-miR-1185-3p	ZMIZ1
chi-miR-1185-3p	SERTAD4
chi-miR-1185-3p	KLC2
chi-miR-1185-3p	BBX
chi-miR-1185-3p	CLDN23
chi-miR-1185-3p	EID2
chi-miR-1185-3p	KCNMB1
chi-miR-1185-3p	GPR39
chi-miR-1185-3p	TC2N
chi-miR-1185-3p	PLA2R1
chi-miR-1185-3p	ADAM12
chi-miR-1185-3p	PGM2L1
chi-miR-1185-3p	DLX5
chi-miR-1185-3p	RASAL2
chi-miR-1185-3p	TFCP2L1
chi-miR-1185-3p	SIM1
chi-miR-1185-3p	AP1S3
chi-miR-1185-3p	IRX5
chi-miR-1185-3p	ARL4D
chi-miR-1185-3p	CDC40
chi-miR-1185-3p	ID2
chi-miR-1185-3p	KLHDC1
chi-miR-1185-3p	EFCAB11
chi-miR-1185-3p	GPR176
chi-miR-1185-3p	SLTM
chi-miR-193b-5p	PON3
chi-miR-193b-5p	DGKG
chi-miR-193b-5p	SLC35F1
chi-miR-193b-5p	GPC6
chi-miR-193b-5p	INHBB
chi-miR-193b-5p	KRT80
chi-miR-193b-5p	RALYL
chi-miR-193b-5p	CUX2
chi-miR-193b-5p	SCNN1G
chi-miR-193b-5p	PHEX
chi-miR-193b-5p	FSTL4
chi-miR-193b-5p	FOXQ1
chi-miR-193b-5p	FGFR4
chi-miR-193b-5p	PGLYRP4
chi-miR-193b-5p	PRND
chi-miR-193b-5p	PLCXD3
chi-miR-193b-5p	COL26A1
chi-miR-193b-5p	DIRAS2
chi-miR-193b-5p	B4GALNT3
chi-miR-193b-5p	SFRP1
chi-miR-193b-5p	SIX4
chi-miR-193b-5p	KY
chi-miR-193b-5p	DMD
chi-miR-193b-5p	FAM189A1
chi-miR-193b-5p	HHIP
chi-miR-193b-5p	WFIKKN2
chi-miR-193b-5p	FOXN1
chi-miR-193b-5p	AQP4
chi-miR-193b-5p	SLCO3A1
chi-miR-193b-5p	MAFB
chi-miR-193b-5p	TPM3
chi-miR-193b-5p	SLCO5A1
chi-miR-193b-5p	FKBP5
chi-miR-193b-5p	NRK
chi-miR-193b-5p	GRIN2D
chi-miR-193b-5p	ANK2
chi-miR-193b-5p	DSG1
chi-miR-193b-5p	PDE4D
chi-miR-193b-5p	RNF144B
chi-miR-193b-5p	PAQR5
chi-miR-193b-5p	CSRP3
chi-miR-193b-5p	TTLL7
chi-miR-193b-5p	FOXP1
chi-miR-193b-5p	PELI2
chi-miR-193b-5p	CHGA
chi-miR-193b-5p	EMP1
chi-miR-193b-5p	ARX
chi-miR-193b-5p	EMILIN3
chi-miR-193b-5p	ASB15
chi-miR-193b-5p	ATRNL1
chi-miR-193b-5p	CA12
chi-miR-193b-5p	MCTP2
chi-miR-193b-5p	TRIM55
chi-miR-193b-5p	KCNB1
chi-miR-193b-5p	EFNA3
chi-miR-193b-5p	EHHADH
chi-miR-193b-5p	DPYSL5
chi-miR-193b-5p	RASSF10
chi-miR-193b-5p	FBXO32
chi-miR-193b-5p	MASP1
chi-miR-193b-5p	BCL11A
chi-miR-193b-5p	SYTL1
chi-miR-193b-5p	SLC1A4
chi-miR-193b-5p	RAB3C
chi-miR-193b-5p	TEAD4
chi-miR-193b-5p	GPD2
chi-miR-193b-5p	ENPP6
chi-miR-193b-5p	F2RL1
chi-miR-193b-5p	RIN1
chi-miR-193b-5p	CDH4
chi-miR-193b-5p	PIK3IP1
chi-miR-193b-5p	TRH
chi-miR-193b-5p	KCNJ2
chi-miR-193b-5p	CARNS1
chi-miR-193b-5p	PALLD
chi-miR-193b-5p	CCND1
chi-miR-193b-5p	IGF2
chi-miR-193b-5p	BCL11B
chi-miR-193b-5p	XKRX
chi-miR-193b-5p	MOG
chi-miR-193b-5p	ITGBL1
chi-miR-193b-5p	TP53INP2
chi-miR-193b-5p	GNG4
chi-miR-193b-5p	CSDC2
chi-miR-193b-5p	IGF1R
chi-miR-193b-5p	DLX3
chi-miR-193b-5p	RAB11FIP1
chi-miR-193b-5p	PRLR
chi-miR-193b-5p	FGR
chi-miR-193b-5p	NRG1
chi-miR-193b-5p	STAC3
chi-miR-193b-5p	TFAP2C
chi-miR-193b-5p	MEOX1
chi-miR-193b-5p	FAM65C
chi-miR-193b-5p	APOLD1
chi-miR-193b-5p	ITIH5
chi-miR-193b-5p	ELOVL7
chi-miR-193b-5p	PROX1
chi-miR-193b-5p	TFAP2B
chi-miR-193b-5p	FOXP4
chi-miR-193b-5p	FZD9
chi-miR-193b-5p	FAM49A
chi-miR-193b-5p	SNTB1
chi-miR-193b-5p	CRYBA1
chi-miR-193b-5p	ANGPT4
chi-miR-193b-5p	COL15A1
chi-miR-193b-5p	LRRC8E
chi-miR-193b-5p	ZNF608
chi-miR-193b-5p	ATP1B2
chi-miR-193b-5p	SIPA1L3
chi-miR-193b-5p	ZDHHC1
chi-miR-193b-5p	JAG1
chi-miR-193b-5p	RCSD1
chi-miR-193b-5p	LPL
chi-miR-193b-5p	NXPH4
chi-miR-193b-5p	TM6SF1
chi-miR-193b-5p	RNF217
chi-miR-193b-5p	SLC16A10
chi-miR-193b-5p	SGCD
chi-miR-193b-5p	DST
chi-miR-193b-5p	IDS
chi-miR-193b-5p	RYR1
chi-miR-193b-5p	FLRT1
chi-miR-193b-5p	B3GALT1
chi-miR-193b-5p	KANK4
chi-miR-193b-5p	CRB2
chi-miR-193b-5p	PPARGC1B
chi-miR-193b-5p	PFKFB2
chi-miR-193b-5p	SLC22A3
chi-miR-193b-5p	CPT1A
chi-miR-193b-5p	MCC
chi-miR-193b-5p	SYT13
chi-miR-193b-5p	FGF13
chi-miR-193b-5p	EPS8L2
chi-miR-193b-5p	MINK1
chi-miR-193b-5p	FAM102A
chi-miR-193b-5p	ELF5
chi-miR-193b-5p	NOS2
chi-miR-193b-5p	GABRA3
chi-miR-193b-5p	BCL2
chi-miR-193b-5p	ABLIM2
chi-miR-193b-5p	TTC38
chi-miR-193b-5p	TENM4
chi-miR-193b-5p	SORL1
chi-miR-193b-5p	RAB27B
chi-miR-193b-5p	ZNF536
chi-miR-193b-5p	NEBL
chi-miR-193b-5p	PRR16
chi-miR-193b-5p	GABRG3
chi-miR-193b-5p	ARHGAP31
chi-miR-193b-5p	LRIG3
chi-miR-193b-5p	VAT1L
chi-miR-193b-5p	FAM53B
chi-miR-193b-5p	CDCA7L
chi-miR-193b-5p	MAML2
chi-miR-193b-5p	FMNL2
chi-miR-193b-5p	RIMS2
chi-miR-193b-5p	ALX3
chi-miR-193b-5p	SLC4A10
chi-miR-193b-5p	LCLAT1
chi-miR-193b-5p	ADRA1A
chi-miR-193b-5p	SPSB2
chi-miR-193b-5p	FAM46C
chi-miR-193b-5p	SLC19A3
chi-miR-193b-5p	ABCC2
chi-miR-193b-5p	CAB39L
chi-miR-193b-5p	KCNMB1
chi-miR-193b-5p	PCSK1N
chi-miR-193b-5p	EPB41L2
chi-miR-193b-5p	NRIP2
chi-miR-193b-5p	COMTD1
chi-miR-193b-5p	ACVR2A
chi-miR-193b-5p	COL28A1
chi-miR-193b-5p	C1QTNF2
chi-miR-193b-5p	HTR4
chi-miR-193b-5p	B4GALNT1
chi-miR-193b-5p	SLC1A2
chi-miR-16a-5p	HR
chi-miR-16a-5p	ABCA12
chi-miR-16a-5p	GALNT8
chi-miR-16a-5p	CLDN1
chi-miR-16a-5p	ULBP3
chi-miR-16a-5p	ADAMTS18
chi-miR-16a-5p	UNC80
chi-miR-16a-5p	B3GALT5
chi-miR-16a-5p	KRT80
chi-miR-16a-5p	HMBOX1
chi-miR-16a-5p	MYRIP
chi-miR-16a-5p	IRS4
chi-miR-16a-5p	GRM7
chi-miR-16a-5p	DUPD1
chi-miR-16a-5p	HPSE2
chi-miR-16a-5p	SCN3A
chi-miR-16a-5p	LGR5
chi-miR-16a-5p	MUSK
chi-miR-16a-5p	RSPO2
chi-miR-16a-5p	EGFLAM
chi-miR-16a-5p	EYA1
chi-miR-16a-5p	CADM1
chi-miR-16a-5p	WNT4
chi-miR-16a-5p	FSTL4
chi-miR-16a-5p	SOX5
chi-miR-16a-5p	KRT1
chi-miR-16a-5p	SATB2
chi-miR-16a-5p	PRND
chi-miR-16a-5p	RIMS1
chi-miR-16a-5p	TMEM255A
chi-miR-16a-5p	APCDD1L
chi-miR-16a-5p	KCNC2
chi-miR-16a-5p	KY
chi-miR-16a-5p	FAM189A1
chi-miR-16a-5p	C3
chi-miR-16a-5p	CHRM2
chi-miR-16a-5p	TRPS1
chi-miR-16a-5p	CRACR2A
chi-miR-16a-5p	DPYS
chi-miR-16a-5p	CELF2
chi-miR-16a-5p	ZFHX4
chi-miR-16a-5p	PDZRN4
chi-miR-16a-5p	PKIA
chi-miR-16a-5p	ADAMTSL3
chi-miR-16a-5p	SH3BP4
chi-miR-16a-5p	PERP
chi-miR-16a-5p	CCDC141
chi-miR-16a-5p	TSC22D3
chi-miR-16a-5p	ANK2
chi-miR-16a-5p	DSG1
chi-miR-16a-5p	RNF144B
chi-miR-16a-5p	PLA2G2F
chi-miR-16a-5p	PPP1R9A
chi-miR-16a-5p	PAQR5
chi-miR-16a-5p	PROB1
chi-miR-16a-5p	TMEM182
chi-miR-16a-5p	TMEM154
chi-miR-16a-5p	KIF24
chi-miR-16a-5p	FBXL20
chi-miR-16a-5p	ITGA3
chi-miR-16a-5p	ERICH3
chi-miR-16a-5p	PELI2
chi-miR-16a-5p	IRAK2
chi-miR-16a-5p	ZNF362
chi-miR-16a-5p	HCN1
chi-miR-16a-5p	CLCN5
chi-miR-16a-5p	DENND2C
chi-miR-16a-5p	INPP4B
chi-miR-16a-5p	CDH18
chi-miR-16a-5p	RBM24
chi-miR-16a-5p	CTXN3
chi-miR-16a-5p	SEMA4D
chi-miR-16a-5p	CDK5R1
chi-miR-16a-5p	SYNPO2L
chi-miR-16a-5p	SGCA
chi-miR-16a-5p	ABCC9
chi-miR-16a-5p	SOBP
chi-miR-16a-5p	SIM2
chi-miR-16a-5p	TPK1
chi-miR-16a-5p	TRIM55
chi-miR-16a-5p	KCTD1
chi-miR-16a-5p	DRAM1
chi-miR-16a-5p	SUSD1
chi-miR-16a-5p	EHHADH
chi-miR-16a-5p	KCNK3
chi-miR-16a-5p	SH3BGRL2
chi-miR-16a-5p	VEGFD
chi-miR-16a-5p	PGF
chi-miR-16a-5p	MYLK
chi-miR-16a-5p	TMPRSS13
chi-miR-16a-5p	NPR3
chi-miR-16a-5p	MYLK4
chi-miR-16a-5p	HOXA10
chi-miR-16a-5p	OSBPL3
chi-miR-16a-5p	IGF2R
chi-miR-16a-5p	ARPP21
chi-miR-16a-5p	ATP1B4
chi-miR-16a-5p	ANKRD33B
chi-miR-16a-5p	COL4A5
chi-miR-16a-5p	MICU1
chi-miR-16a-5p	CAMKV
chi-miR-16a-5p	DSC1
chi-miR-16a-5p	QKI
chi-miR-16a-5p	SPTBN2
chi-miR-16a-5p	MEOX2
chi-miR-16a-5p	PLXNA2
chi-miR-16a-5p	RAB3C
chi-miR-16a-5p	TFAP2A
chi-miR-16a-5p	ISLR
chi-miR-16a-5p	STK33
chi-miR-16a-5p	PPM1H
chi-miR-16a-5p	APCDD1
chi-miR-16a-5p	PLPP6
chi-miR-16a-5p	RAMP3
chi-miR-16a-5p	BACH2
chi-miR-16a-5p	FGF1
chi-miR-16a-5p	FZD6
chi-miR-16a-5p	KCNJ2
chi-miR-16a-5p	ZBTB46
chi-miR-16a-5p	SCN8A
chi-miR-16a-5p	TPM2
chi-miR-16a-5p	PCGF5
chi-miR-16a-5p	ABCC3
chi-miR-16a-5p	MYOZ3
chi-miR-16a-5p	APLN
chi-miR-16a-5p	STARD8
chi-miR-16a-5p	CCND1
chi-miR-16a-5p	MFAP5
chi-miR-16a-5p	ETS2
chi-miR-16a-5p	DTNA
chi-miR-16a-5p	TP53INP2
chi-miR-16a-5p	SLC29A2
chi-miR-16a-5p	KIAA1644
chi-miR-16a-5p	DAB1
chi-miR-16a-5p	MYO5A
chi-miR-16a-5p	MYOM3
chi-miR-16a-5p	FAM110C
chi-miR-16a-5p	GHR
chi-miR-16a-5p	SLC20A2
chi-miR-16a-5p	JPH1
chi-miR-16a-5p	MID1
chi-miR-16a-5p	HOMER1
chi-miR-16a-5p	SMAD6
chi-miR-16a-5p	PRLR
chi-miR-16a-5p	HDAC9
chi-miR-16a-5p	LYVE1
chi-miR-16a-5p	TMEM38A
chi-miR-16a-5p	CACNB2
chi-miR-16a-5p	IGSF9B
chi-miR-16a-5p	TFEC
chi-miR-16a-5p	CAMK1G
chi-miR-16a-5p	AVEN
chi-miR-16a-5p	PLXNC1
chi-miR-16a-5p	SLIT2
chi-miR-16a-5p	GCNT4
chi-miR-16a-5p	PDE10A
chi-miR-16a-5p	CDC42EP2
chi-miR-16a-5p	LARGE2
chi-miR-16a-5p	CLIP1
chi-miR-16a-5p	ADAMTS6
chi-miR-16a-5p	ACSL4
chi-miR-16a-5p	GABRP
chi-miR-16a-5p	FGF7
chi-miR-16a-5p	MPP6
chi-miR-16a-5p	PREPL
chi-miR-16a-5p	ZNF365
chi-miR-16a-5p	STARD13
chi-miR-16a-5p	CRYBA1
chi-miR-16a-5p	PLD1
chi-miR-16a-5p	CHRNB2
chi-miR-16a-5p	WNK4
chi-miR-16a-5p	AMOT
chi-miR-16a-5p	LNP1
chi-miR-16a-5p	RRAGD
chi-miR-16a-5p	CACNB4
chi-miR-16a-5p	RGS22
chi-miR-16a-5p	PRPS2
chi-miR-16a-5p	MYADM
chi-miR-16a-5p	SYTL2
chi-miR-16a-5p	MARVELD3
chi-miR-16a-5p	TMEM35A
chi-miR-16a-5p	EGFR
chi-miR-16a-5p	CA14
chi-miR-16a-5p	ADTRP
chi-miR-16a-5p	MFSD6
chi-miR-16a-5p	LHFPL3
chi-miR-16a-5p	TMC7
chi-miR-16a-5p	RET
chi-miR-16a-5p	DEPTOR
chi-miR-16a-5p	CHRNA3
chi-miR-16a-5p	FBXO17
chi-miR-16a-5p	ISOC1
chi-miR-16a-5p	COL12A1
chi-miR-16a-5p	PTHLH
chi-miR-16a-5p	SAMD4A
chi-miR-16a-5p	CACNA2D1
chi-miR-16a-5p	LRP1B
chi-miR-16a-5p	PLEKHA5
chi-miR-16a-5p	RNF217
chi-miR-16a-5p	LAMP3
chi-miR-16a-5p	GNAI1
chi-miR-16a-5p	TSHZ2
chi-miR-16a-5p	CDH19
chi-miR-16a-5p	RGS8
chi-miR-16a-5p	DGAT2
chi-miR-16a-5p	SLC24A3
chi-miR-16a-5p	ARHGAP20
chi-miR-16a-5p	CSRNP1
chi-miR-16a-5p	ZNF366
chi-miR-16a-5p	SLC4A8
chi-miR-16a-5p	HSPG2
chi-miR-16a-5p	RAB9B
chi-miR-16a-5p	IDS
chi-miR-16a-5p	KIF1A
chi-miR-16a-5p	TMPRSS2
chi-miR-16a-5p	GPR63
chi-miR-16a-5p	NACAD
chi-miR-16a-5p	KCTD8
chi-miR-16a-5p	HTR1B
chi-miR-16a-5p	ETV1
chi-miR-16a-5p	NOTCH2
chi-miR-16a-5p	SLC26A2
chi-miR-16a-5p	DACH1
chi-miR-16a-5p	CNKSR2
chi-miR-16a-5p	KIF5C
chi-miR-16a-5p	PTPN3
chi-miR-16a-5p	NEK10
chi-miR-16a-5p	FOXC1
chi-miR-16a-5p	MINK1
chi-miR-16a-5p	RIMBP2
chi-miR-16a-5p	WWC1
chi-miR-16a-5p	ALOX12
chi-miR-16a-5p	NAALADL2
chi-miR-16a-5p	OSBPL10
chi-miR-16a-5p	VAMP8
chi-miR-16a-5p	KAZN
chi-miR-16a-5p	CSMD1
chi-miR-16a-5p	MAL2
chi-miR-16a-5p	CHST3
chi-miR-16a-5p	XPR1
chi-miR-16a-5p	SH3GL2
chi-miR-16a-5p	KCNK6
chi-miR-16a-5p	MROH1
chi-miR-16a-5p	ANKS4B
chi-miR-16a-5p	NRP2
chi-miR-16a-5p	CTDSPL
chi-miR-16a-5p	ZNF536
chi-miR-16a-5p	BDNF
chi-miR-16a-5p	NEBL
chi-miR-16a-5p	SYDE2
chi-miR-16a-5p	FAM81A
chi-miR-16a-5p	NUAK1
chi-miR-16a-5p	LEPR
chi-miR-16a-5p	NACC2
chi-miR-16a-5p	SLC35G1
chi-miR-16a-5p	MPZL3
chi-miR-16a-5p	HFE
chi-miR-16a-5p	ALPK1
chi-miR-16a-5p	FMNL2
chi-miR-16a-5p	PRKCD
chi-miR-16a-5p	RIMS2
chi-miR-16a-5p	SLC4A10
chi-miR-16a-5p	APBB1IP
chi-miR-16a-5p	DTNB
chi-miR-16a-5p	CACNB3
chi-miR-16a-5p	NRIP3
chi-miR-16a-5p	ADRA1A
chi-miR-16a-5p	LRRN3
chi-miR-16a-5p	PURA
chi-miR-16a-5p	SPSB2
chi-miR-16a-5p	CHAC1
chi-miR-16a-5p	SERTAD4
chi-miR-16a-5p	NSUN4
chi-miR-16a-5p	SGPP2
chi-miR-16a-5p	CLDN23
chi-miR-16a-5p	CCNJL
chi-miR-16a-5p	PIRT
chi-miR-16a-5p	KLHL26
chi-miR-16a-5p	KCNMB1
chi-miR-16a-5p	CASK
chi-miR-16a-5p	ADRB2
chi-miR-16a-5p	APOD
chi-miR-16a-5p	ZNRF3
chi-miR-16a-5p	PGM2L1
chi-miR-16a-5p	ANK3
chi-miR-16a-5p	CYLD
chi-miR-16a-5p	GRAMD2
chi-miR-16a-5p	CHD9
chi-miR-16a-5p	PNP
chi-miR-16a-5p	LYRM9
chi-miR-16a-5p	CA5B
chi-miR-16a-5p	HOXC8
chi-miR-16a-5p	AP1S3
chi-miR-16a-5p	TCAIM
chi-miR-16a-5p	EXOC3L2
chi-miR-16a-5p	CDC40
chi-miR-16a-5p	ACVR2A
chi-miR-16a-5p	KRT20
chi-miR-16a-5p	HGF
chi-miR-16a-5p	GSTCD
chi-miR-16a-5p	PRKG1
chi-miR-16a-5p	CNNM2
chi-miR-16a-5p	HTR4
chi-miR-16a-5p	SLC1A2
chi-miR-16a-5p	PLPPR4
chi-miR-99a-5p	PPP4R4
chi-miR-99a-5p	KRT14
chi-miR-99a-5p	LGALS7
chi-miR-99a-5p	LOC102180339
chi-miR-99a-5p	PHACTR1
chi-miR-99a-5p	SHH
chi-miR-99a-5p	LOC102170373
chi-miR-99a-5p	LOC106503495
chi-miR-99a-5p	LOC102176495
chi-miR-99a-5p	PON3
chi-miR-99a-5p	KRT10
chi-miR-99a-5p	HR
chi-miR-99a-5p	KRT6A
chi-miR-99a-5p	IVL
chi-miR-99a-5p	LOC102187311
chi-miR-99a-5p	PTCH1
chi-miR-99a-5p	DGKG
chi-miR-99a-5p	GALNT8
chi-miR-99a-5p	LOC102187233
chi-miR-99a-5p	LRRFIP1
chi-miR-99a-5p	CLDN1
chi-miR-99a-5p	DPEP1
chi-miR-99a-5p	NDNF
chi-miR-99a-5p	KRTDAP
chi-miR-99a-5p	PDE11A
chi-miR-99a-5p	TMIE
chi-miR-99a-5p	FOXI3
chi-miR-99a-5p	LOC102186527
chi-miR-99a-5p	SLC35F1
chi-miR-99a-5p	CLCA2
chi-miR-99a-5p	PCDH20
chi-miR-99a-5p	LOC106502176
chi-miR-99a-5p	TMEM108
chi-miR-99a-5p	PGLYRP3
chi-miR-99a-5p	GPC6
chi-miR-99a-5p	ULBP3
chi-miR-99a-5p	LOC108637293
chi-miR-99a-5p	TECRL
chi-miR-99a-5p	LOC102172782
chi-miR-99a-5p	INHBB
chi-miR-99a-5p	ST8SIA5
chi-miR-99a-5p	LOC106502019
chi-miR-99a-5p	DGKB
chi-miR-99a-5p	LOC102183026
chi-miR-99a-5p	CHL1
chi-miR-99a-5p	FAM155A
chi-miR-99a-5p	MYH7B;MIR499
chi-miR-99a-5p	UNC80
chi-miR-99a-5p	OXR1
chi-miR-99a-5p	GRID2
chi-miR-99a-5p	LONRF2
chi-miR-99a-5p	MARCH11
chi-miR-99a-5p	PPP2R2C
chi-miR-99a-5p	WIF1
chi-miR-99a-5p	ME1
chi-miR-99a-5p	KRT80
chi-miR-99a-5p	HMBOX1
chi-miR-99a-5p	LOC102181869
chi-miR-99a-5p	LOC102180547
chi-miR-99a-5p	FSTL3
chi-miR-99a-5p	KCNG3
chi-miR-99a-5p	ZNF385B
chi-miR-99a-5p	LPAR3
chi-miR-99a-5p	RYR3
chi-miR-99a-5p	NTM
chi-miR-99a-5p	LRFN5
chi-miR-99a-5p	RALYL
chi-miR-99a-5p	GLRB
chi-miR-99a-5p	TMEM200C
chi-miR-99a-5p	LOC102175874;LOC108637685;LOC108637620
chi-miR-99a-5p	LOC102172613
chi-miR-99a-5p	LBX1
chi-miR-99a-5p	CHST8
chi-miR-99a-5p	LOC102175874
chi-miR-99a-5p	MYL3
chi-miR-99a-5p	TFPI
chi-miR-99a-5p	TMEM114
chi-miR-99a-5p	LOC102172959;LOC108634342
chi-miR-99a-5p	CUX2
chi-miR-99a-5p	EBF2
chi-miR-99a-5p	FXYD3
chi-miR-99a-5p	HOXC13
chi-miR-99a-5p	LY6G6C
chi-miR-99a-5p	MYRIP
chi-miR-99a-5p	MYL6B
chi-miR-99a-5p	LOC106502138
chi-miR-99a-5p	LOC102184252
chi-miR-99a-5p	LOC102175456
chi-miR-99a-5p	LOC102177275
chi-miR-99a-5p	LOC102188840
chi-miR-99a-5p	LOC108634463
chi-miR-99a-5p	LOC102184693
chi-miR-99a-5p	SOSTDC1
chi-miR-99a-5p	LOC106503733
chi-miR-99a-5p	IRS4
chi-miR-99a-5p	CEBPA
chi-miR-99a-5p	LOC102180153
chi-miR-99a-5p	LOC108638130
chi-miR-99a-5p	LHX2
chi-miR-99a-5p	LOC102172380
chi-miR-99a-5p	KIAA1024
chi-miR-99a-5p	FGF19
chi-miR-99a-5p	GRM7
chi-miR-99a-5p	LOC108638480
chi-miR-99a-5p	ROR1
chi-miR-99a-5p	DUPD1
chi-miR-99a-5p	HS3ST6
chi-miR-99a-5p	EPHB6
chi-miR-99a-5p	HPSE2
chi-miR-99a-5p	EPPK1
chi-miR-99a-5p	SCN3A
chi-miR-99a-5p	PKHD1
chi-miR-99a-5p	PACRG
chi-miR-99a-5p	RBM20
chi-miR-99a-5p	IGF2BP1
chi-miR-99a-5p	NKD1
chi-miR-99a-5p	LOC108637137
chi-miR-99a-5p	TRPV4
chi-miR-99a-5p	FOXE3
chi-miR-99a-5p	ROBO2
chi-miR-99a-5p	DMKN
chi-miR-99a-5p	NEGR1
chi-miR-99a-5p	MYL7
chi-miR-99a-5p	ZMYND15
chi-miR-99a-5p	STEAP4
chi-miR-99a-5p	DKK1
chi-miR-99a-5p	WNT10B
chi-miR-99a-5p	LGR5
chi-miR-99a-5p	TRPC3
chi-miR-99a-5p	DLG2
chi-miR-99a-5p	MUSK
chi-miR-99a-5p	PRDM1
chi-miR-99a-5p	RSPO2
chi-miR-99a-5p	SHROOM3
chi-miR-99a-5p	MME
chi-miR-99a-5p	LAMC2
chi-miR-99a-5p	HSD17B2
chi-miR-99a-5p	LOC106502361
chi-miR-99a-5p	PPARGC1A
chi-miR-99a-5p	SULT2B1
chi-miR-99a-5p	TGM3
chi-miR-99a-5p	LOC108638541
chi-miR-99a-5p	CRB3
chi-miR-99a-5p	SCG3
chi-miR-99a-5p	TNNI1
chi-miR-99a-5p	SOX21
chi-miR-99a-5p	CPAMD8
chi-miR-99a-5p	GREM1
chi-miR-99a-5p	FAM46B
chi-miR-99a-5p	MEGF10
chi-miR-99a-5p	GLIS1
chi-miR-99a-5p	LOC102189516
chi-miR-99a-5p	SCNN1G
chi-miR-99a-5p	GRIN2C
chi-miR-99a-5p	LOC106503547
chi-miR-99a-5p	CD9
chi-miR-99a-5p	EGFLAM
chi-miR-99a-5p	LOC102172960
chi-miR-99a-5p	PHEX
chi-miR-99a-5p	EYA1
chi-miR-99a-5p	S100A14
chi-miR-99a-5p	TP73
chi-miR-99a-5p	DUSP13
chi-miR-99a-5p	CYTL1
chi-miR-99a-5p	MLPH
chi-miR-99a-5p	CADM1
chi-miR-99a-5p	LMO1
chi-miR-99a-5p	LOC102185452
chi-miR-99a-5p	GRM4
chi-miR-99a-5p	PDE4B
chi-miR-99a-5p	CHRND
chi-miR-99a-5p	SPP1
chi-miR-99a-5p	INHBA
chi-miR-99a-5p	EPHX2
chi-miR-99a-5p	WNT4
chi-miR-99a-5p	SH3BGR
chi-miR-99a-5p	FSTL4
chi-miR-99a-5p	HS6ST2
chi-miR-99a-5p	TMEM108;LOC102169470
chi-miR-99a-5p	LOC108634520
chi-miR-99a-5p	CXCL16
chi-miR-99a-5p	LBH
chi-miR-99a-5p	SPOCK1
chi-miR-99a-5p	FOXQ1
chi-miR-99a-5p	HOGA1
chi-miR-99a-5p	PTN
chi-miR-99a-5p	SOX5
chi-miR-99a-5p	FGFR4
chi-miR-99a-5p	PITX3
chi-miR-99a-5p	OVOL1
chi-miR-99a-5p	LOC102180151
chi-miR-99a-5p	METTL24
chi-miR-99a-5p	MEIS1
chi-miR-99a-5p	WNT3A
chi-miR-99a-5p	LOC108637953
chi-miR-99a-5p	LOC106502520
chi-miR-99a-5p	LOC108637988
chi-miR-99a-5p	KRT1
chi-miR-99a-5p	EDN3
chi-miR-99a-5p	WNT5B
chi-miR-99a-5p	SNAP91;LOC102183792;C9H6orf58
chi-miR-99a-5p	CALCR
chi-miR-99a-5p	SATB2
chi-miR-99a-5p	SOX8
chi-miR-99a-5p	PGLYRP4
chi-miR-99a-5p	SLITRK4
chi-miR-99a-5p	SRPX
chi-miR-99a-5p	LOC108635997;LOC108633262
chi-miR-99a-5p	LCA5L
chi-miR-99a-5p	MYBPC3
chi-miR-99a-5p	PDPN
chi-miR-99a-5p	ERBB4
chi-miR-99a-5p	PAK6
chi-miR-99a-5p	PRND
chi-miR-99a-5p	SP6
chi-miR-99a-5p	VGLL2
chi-miR-99a-5p	RIMS1
chi-miR-99a-5p	TBC1D10A
chi-miR-99a-5p	CHRNA1
chi-miR-99a-5p	SLCO4A1
chi-miR-99a-5p	LOC102184965
chi-miR-99a-5p	NMB
chi-miR-99a-5p	COL7A1
chi-miR-99a-5p	GLI2
chi-miR-99a-5p	LOC106502478
chi-miR-99a-5p	DSCAM
chi-miR-99a-5p	PDLIM2
chi-miR-99a-5p	DYSF
chi-miR-99a-5p	NCAM2
chi-miR-99a-5p	SRL;LOC108633928
chi-miR-99a-5p	SOX18
chi-miR-99a-5p	CLDN4
chi-miR-99a-5p	PLCXD3
chi-miR-99a-5p	TSPAN7
chi-miR-99a-5p	MYL2
chi-miR-99a-5p	GRIK3
chi-miR-99a-5p	CRIP1
chi-miR-99a-5p	PLCE1
chi-miR-99a-5p	SIX1
chi-miR-99a-5p	LOC102173955
chi-miR-99a-5p	CHD7
chi-miR-99a-5p	LOC106502730
chi-miR-99a-5p	GMPR
chi-miR-99a-5p	LOC106503808;LOC108634602
chi-miR-99a-5p	COL26A1
chi-miR-99a-5p	DIRAS2
chi-miR-99a-5p	SCN5A
chi-miR-99a-5p	NOV
chi-miR-99a-5p	NKAIN2
chi-miR-99a-5p	CEMIP
chi-miR-99a-5p	SMPX
chi-miR-99a-5p	PCSK6
chi-miR-99a-5p	ZBTB7C
chi-miR-99a-5p	MSC
chi-miR-99a-5p	MYF5
chi-miR-99a-5p	PAX7
chi-miR-99a-5p	LOC102190926
chi-miR-99a-5p	LOC106502333;MYOT
chi-miR-99a-5p	TMEM255A
chi-miR-99a-5p	CNFN
chi-miR-99a-5p	LOC102172441
chi-miR-99a-5p	SLC2A10
chi-miR-99a-5p	HSPB3
chi-miR-99a-5p	GJA5
chi-miR-99a-5p	KCNC2
chi-miR-99a-5p	RORC
chi-miR-99a-5p	GLI1
chi-miR-99a-5p	LRRN1
chi-miR-99a-5p	COL17A1
chi-miR-99a-5p	SHTN1
chi-miR-99a-5p	LOC102179403
chi-miR-99a-5p	LRRC15
chi-miR-99a-5p	SFRP1
chi-miR-99a-5p	RUNX2
chi-miR-99a-5p	SV2B
chi-miR-99a-5p	SIX4
chi-miR-99a-5p	ROS1
chi-miR-99a-5p	SLC8A3
chi-miR-99a-5p	TSPEAR
chi-miR-99a-5p	IL20RB
chi-miR-99a-5p	LOC102178853
chi-miR-99a-5p	EPCAM
chi-miR-99a-5p	SP7
chi-miR-99a-5p	CAP2
chi-miR-99a-5p	KY
chi-miR-99a-5p	POF1B
chi-miR-99a-5p	DMD
chi-miR-99a-5p	TSPAN12
chi-miR-99a-5p	LOC108635614
chi-miR-99a-5p	CXADR
chi-miR-99a-5p	DPP6
chi-miR-99a-5p	TMEM108;LOC102176734
chi-miR-99a-5p	SHISA2
chi-miR-99a-5p	LOC102172792
chi-miR-99a-5p	TBX4
chi-miR-99a-5p	FAM189A1
chi-miR-99a-5p	IL1RN
chi-miR-99a-5p	SIX2
chi-miR-99a-5p	CPED1
chi-miR-99a-5p	TNNT2
chi-miR-99a-5p	RAB25
chi-miR-99a-5p	PDE4C
chi-miR-99a-5p	HHIP
chi-miR-99a-5p	GABRG1
chi-miR-99a-5p	LOC102179299
chi-miR-99a-5p	LOC102187629
chi-miR-99a-5p	LOC106503563
chi-miR-99a-5p	FAM83G
chi-miR-99a-5p	LOC108638222
chi-miR-99a-5p	WFIKKN2
chi-miR-99a-5p	SCEL
chi-miR-99a-5p	LOC106502720
chi-miR-99a-5p	MAPK13
chi-miR-99a-5p	PEG3
chi-miR-99a-5p	PDE1A
chi-miR-99a-5p	PROSER2
chi-miR-99a-5p	LGI2
chi-miR-99a-5p	ISL1
chi-miR-99a-5p	KCNH5
chi-miR-99a-5p	LOC106503405
chi-miR-99a-5p	CHRM2
chi-miR-99a-5p	EPHA5
chi-miR-99a-5p	TRPS1
chi-miR-99a-5p	DDX60
chi-miR-99a-5p	LEF1
chi-miR-99a-5p	CRACR2A
chi-miR-99a-5p	NIPA1
chi-miR-99a-5p	LMCD1
chi-miR-99a-5p	CRHR2
chi-miR-99a-5p	SDC4
chi-miR-99a-5p	SRCIN1
chi-miR-99a-5p	CELSR2
chi-miR-99a-5p	DCLK3
chi-miR-99a-5p	WNT16
chi-miR-99a-5p	LOC102184089
chi-miR-99a-5p	TTN
chi-miR-99a-5p	LOC108633191
chi-miR-99a-5p	DPYS
chi-miR-99a-5p	SERPINE1
chi-miR-99a-5p	MB
chi-miR-99a-5p	CDH20
chi-miR-99a-5p	LOC102181510
chi-miR-99a-5p	NEXN
chi-miR-99a-5p	CD200
chi-miR-99a-5p	RHOJ
chi-miR-99a-5p	LOC102190082
chi-miR-99a-5p	LOC108634077
chi-miR-99a-5p	CR2
chi-miR-99a-5p	COBL
chi-miR-99a-5p	IRF6;C16H1orf74
chi-miR-99a-5p	FOXN1
chi-miR-99a-5p	FRRS1
chi-miR-99a-5p	CELF2
chi-miR-99a-5p	LOC108638487
chi-miR-99a-5p	SATB1
chi-miR-99a-5p	SPSB4
chi-miR-99a-5p	SNTG2
chi-miR-99a-5p	MYL4
chi-miR-99a-5p	LOC102185848
chi-miR-99a-5p	STON2
chi-miR-99a-5p	OCLN
chi-miR-99a-5p	FAP
chi-miR-99a-5p	GPNMB
chi-miR-99a-5p	TP63
chi-miR-99a-5p	NGFR
chi-miR-99a-5p	CKB
chi-miR-99a-5p	FRMD4B
chi-miR-99a-5p	SLCO3A1
chi-miR-99a-5p	GJA1
chi-miR-99a-5p	ZFHX4
chi-miR-99a-5p	LRRC28
chi-miR-99a-5p	ENDOD1
chi-miR-99a-5p	REEP1
chi-miR-99a-5p	LOC102191688
chi-miR-99a-5p	GABRB2
chi-miR-99a-5p	CRISPLD1
chi-miR-99a-5p	MLLT3
chi-miR-99a-5p	PDZRN4
chi-miR-99a-5p	LOC102172338
chi-miR-99a-5p	SERPINE2
chi-miR-99a-5p	FRMPD4
chi-miR-99a-5p	PKIA
chi-miR-99a-5p	GJD4
chi-miR-99a-5p	FRMD6
chi-miR-99a-5p	SNAI3
chi-miR-99a-5p	MUC15
chi-miR-99a-5p	MYO16
chi-miR-99a-5p	INPP5J
chi-miR-99a-5p	MAFB
chi-miR-99a-5p	FZD10
chi-miR-99a-5p	EYA4
chi-miR-99a-5p	TPM3
chi-miR-99a-5p	FOXD1
chi-miR-99a-5p	PRELP
chi-miR-99a-5p	PROS1
chi-miR-99a-5p	WDR44
chi-miR-99a-5p	SPTLC3
chi-miR-99a-5p	LOC108636218
chi-miR-99a-5p	MYOD1
chi-miR-99a-5p	KCNH7
chi-miR-99a-5p	KLHL30
chi-miR-99a-5p	TACSTD2
chi-miR-99a-5p	KLHL31
chi-miR-99a-5p	LOC102174022
chi-miR-99a-5p	KRT4
chi-miR-99a-5p	LOC108633440
chi-miR-99a-5p	DBNDD2
chi-miR-99a-5p	KCNAB3
chi-miR-99a-5p	SLC16A11
chi-miR-99a-5p	LOC102175619
chi-miR-99a-5p	PTH1R
chi-miR-99a-5p	MCU
chi-miR-99a-5p	STC2
chi-miR-99a-5p	SH3BP4
chi-miR-99a-5p	POU2F3
chi-miR-99a-5p	LOC102181148
chi-miR-99a-5p	SMYD1
chi-miR-99a-5p	DMD;LOC108634326
chi-miR-99a-5p	LOC102172205
chi-miR-99a-5p	CDH3
chi-miR-99a-5p	LOC102190288
chi-miR-99a-5p	GRHL1
chi-miR-99a-5p	LOC102175938
chi-miR-99a-5p	KIF26B
chi-miR-99a-5p	KCNN3
chi-miR-99a-5p	PGLYRP1
chi-miR-99a-5p	CX3CL1
chi-miR-99a-5p	MYOM1
chi-miR-99a-5p	SLCO5A1
chi-miR-99a-5p	LOC102169208
chi-miR-99a-5p	TMEM132C
chi-miR-99a-5p	FZD5
chi-miR-99a-5p	CXCR4
chi-miR-99a-5p	PRKAR1B
chi-miR-99a-5p	FOXO6
chi-miR-99a-5p	KLF5
chi-miR-99a-5p	CSRNP3
chi-miR-99a-5p	LOC108637679
chi-miR-99a-5p	IFI30
chi-miR-99a-5p	NCALD
chi-miR-99a-5p	FKBP5
chi-miR-99a-5p	OTOG
chi-miR-99a-5p	NRK
chi-miR-99a-5p	FREM1
chi-miR-99a-5p	MYOG
chi-miR-99a-5p	LOC108633250
chi-miR-99a-5p	JPH2
chi-miR-99a-5p	LOC108633811
chi-miR-99a-5p	RARG
chi-miR-99a-5p	TMEM125
chi-miR-99a-5p	PDZK1
chi-miR-99a-5p	LOC102173650
chi-miR-99a-5p	PERP
chi-miR-99a-5p	XIRP1
chi-miR-99a-5p	CXCR2
chi-miR-99a-5p	LOC102188340
chi-miR-99a-5p	KLHL13
chi-miR-99a-5p	GRIN2D
chi-miR-99a-5p	MYPN
chi-miR-99a-5p	HPN
chi-miR-99a-5p	IGSF9
chi-miR-99a-5p	CCDC141
chi-miR-99a-5p	LOC102172692
chi-miR-99a-5p	EFNA5
chi-miR-99a-5p	TSC22D3
chi-miR-99a-5p	KLHL1
chi-miR-99a-5p	TMEM79
chi-miR-99a-5p	TPBG
chi-miR-99a-5p	FAM84A;LOC106502633
chi-miR-99a-5p	LOC102175082
chi-miR-99a-5p	NXPH2
chi-miR-99a-5p	GATA3
chi-miR-99a-5p	SLIT3
chi-miR-99a-5p	ITGB4
chi-miR-99a-5p	GRAMD1B
chi-miR-99a-5p	IL1RAP
chi-miR-99a-5p	SCN7A
chi-miR-99a-5p	DSG1
chi-miR-99a-5p	PDE4D
chi-miR-99a-5p	JAK3
chi-miR-99a-5p	PARP8
chi-miR-99a-5p	FAM212B
chi-miR-99a-5p	DPYSL4
chi-miR-99a-5p	DISP3
chi-miR-99a-5p	RNF144B
chi-miR-99a-5p	THRB
chi-miR-99a-5p	PADI2
chi-miR-99a-5p	TMSB15B
chi-miR-99a-5p	LOC102181554
chi-miR-99a-5p	CYS1
chi-miR-99a-5p	SYTL2;LOC106503715
chi-miR-99a-5p	LOC108634458
chi-miR-99a-5p	DOK7
chi-miR-99a-5p	PDE3B
chi-miR-99a-5p	CASQ2
chi-miR-99a-5p	FAT3
chi-miR-99a-5p	CRABP2
chi-miR-99a-5p	SHMT1
[truncated: 5,411 more rows]
